# Supplementary material for: hnRNP H/F drive RNA G-quadruplex-mediated translation linked to genomic instability and therapy resistance in glioblastoma
Source: Nat Commun. 2020 May 27;11:2661. doi: 10.1038/s41467-020-16168-x (PMC7253433; doi:10.1038/s41467-020-16168-x)
Supplement: Supplementary file 4 — Supplementary Data 1 [file 41467_2020_16168_MOESM4_ESM.xlsx]

## Sheet: Description
Supplementary Data 1 -RP-MS analysis of proteins bound to RG4 WT or 7dG
Sheet name	Column	Name	Description
List of proteins bound to RG4 WT or 7dG, FDR<5% and FC>1,5	Column A	Protein IDs	Identifier(s) of protein(s) contained in the protein group.
	Column B	Majority protein IDs	IDs of proteins sharing at least half the number of peptides with ID protein in column A
	Column C	Protein names
	Column D	Gene names
	Column E	LFQ intensity WT_1 Log2	Log2-Summed up eXtracted Ion Current (XIC) of comparable isotopic clusters associated with the identified AA sequence actually used for LFQ for the proteins bound to G3A2 WT replicate 1- Imputed data are highligted in blue
	Column F	LFQ intensity WT_2 Log2	Log2-Summed up eXtracted Ion Current (XIC) of comparable isotopic clusters associated with the identified AA sequence actually used for LFQ for the proteins bound to G3A2 WT replicate 2- Imputed data are highligted in blue
	Column G	LFQ intensity WT_3 Log2	Log2-Summed up eXtracted Ion Current (XIC) of comparable isotopic clusters associated with the identified AA sequence actually used for LFQ for the proteins bound to G3A2 WT replicate 3- Imputed data are highligted in blue
	Column H	LFQ intensity WT_4 Log2	Log2-Summed up eXtracted Ion Current (XIC) of comparable isotopic clusters associated with the identified AA sequence actually used for LFQ for the proteins bound to G3A2 WT replicate 4- Imputed data are highligted in blue
	Column I	LFQ intensity 7dG_1 Log2	Log2-Summed up eXtracted Ion Current (XIC) of comparable isotopic clusters associated with the identified AA sequence actually used for LFQ for the proteins bound to G3A2 7dG replicate 1- Imputed data are highligted in blue
	Column J	LFQ intensity 7dG_2 Log2	Log2-Summed up eXtracted Ion Current (XIC) of comparable isotopic clusters associated with the identified AA sequence actually used for LFQ for the proteins bound to G3A2 7dG replicate 2- Imputed data are highligted in blue
	Column K	LFQ intensity 7dG_3 Log2	Log2-Summed up eXtracted Ion Current (XIC) of comparable isotopic clusters associated with the identified AA sequence actually used for LFQ for the proteins bound to G3A2 7dG replicate 3- Imputed data are highligted in blue
	Column L	LFQ intensity 7dG_4 Log2	Log2-Summed up eXtracted Ion Current (XIC) of comparable isotopic clusters associated with the identified AA sequence actually used for LFQ for the proteins bound to G3A2 7dG replicate 4- Imputed data are highligted in blue
	Column M	FC WT/7dG_1 Log2	Log2-fold change (FC) of the ratio LFQ intensity WT_1/LFQ intensity 7dG_1
	Column N	FC WT/7dG_2 Log2	Log2-fold change (FC) of the ratio LFQ intensity WT_2/LFQ intensity 7dG_2
	Column O	FC WT/7dG_3 Log2	Log2-fold change (FC) of the ratio LFQ intensity WT_3/LFQ intensity 7dG_3
	Column P	FC WT/7dG_4 Log2	Log2-fold change (FC) of the ratio LFQ intensity WT_4/LFQ intensity 7dG_4
	Column Q	MEAN FC WT/7dG Log2	Mean of the Log2-fold change (FC) -Blue and red backgrounds correspond to negative and positive values for the Mean of the Log2-fold change (FC)
	Column R	Valid values before imputation	Number of valid calues identified in each conditions / replicates before imputation
	Column S	Unique interactors	WT: unique interactors of the G3A2 WT, 7dG: unique interactors of the G3A2 7dG
	Column T	Peptides	The total number of peptide sequences associated with the protein group (i.e. for all the proteins in the group).
	Column U	Unique peptides	The total number of unique peptides associated with the protein group (i.e. these peptides are not shared with another protein group).
	Column V	Sequence coverage [%]	Percentage of the sequence that is covered by the identified peptides of the best protein sequence contained in the group
	Column W	Mol. weight [kDa]	Molecular weight of the leading protein sequence contained in the protein group.
	Column X	Two-sided student's T-test q-value WT_7dG_paired	Results from the two sample test paired
	Column Y	RG4-BPs	TRUE are proteins enriched in the G3A2 WT compred to G3A2 7dG (FC>1,5)
	Column Z	G-rich-BPs	TRUE are proteins enriched in the G3A2 7dG compred to G3A2 WT (FC>1,5)
List of background proteins bound to RG4 WT and 7dG, FDR>5% and/or FC<1,5	Column A	Protein IDs	Identifier(s) of protein(s) contained in the protein group.
	Column B	Majority protein IDs	IDs of proteins sharing at least half the number of peptides with ID protein in column A
	Column C	Protein names
	Column D	Gene names
	Column E	LFQ intensity WT_1 Log2	Log2-Summed up eXtracted Ion Current (XIC) of comparable isotopic clusters associated with the identified AA sequence actually used for LFQ for the proteins bound to G3A2 WT replicate 1- Imputed data are highligted in blue
	Column F	LFQ intensity WT_2 Log2	Log2-Summed up eXtracted Ion Current (XIC) of comparable isotopic clusters associated with the identified AA sequence actually used for LFQ for the proteins bound to G3A2 WT replicate 2- Imputed data are highligted in blue
	Column G	LFQ intensity WT_3 Log2	Log2-Summed up eXtracted Ion Current (XIC) of comparable isotopic clusters associated with the identified AA sequence actually used for LFQ for the proteins bound to G3A2 WT replicate 3- Imputed data are highligted in blue
	Column H	LFQ intensity WT_4 Log2	Log2-Summed up eXtracted Ion Current (XIC) of comparable isotopic clusters associated with the identified AA sequence actually used for LFQ for the proteins bound to G3A2 WT replicate 4- Imputed data are highligted in blue
	Column I	LFQ intensity 7dG_1 Log2	Log2-Summed up eXtracted Ion Current (XIC) of comparable isotopic clusters associated with the identified AA sequence actually used for LFQ for the proteins bound to G3A2 7dG replicate 1- Imputed data are highligted in blue
	Column J	LFQ intensity 7dG_2 Log2	Log2-Summed up eXtracted Ion Current (XIC) of comparable isotopic clusters associated with the identified AA sequence actually used for LFQ for the proteins bound to G3A2 7dG replicate 2- Imputed data are highligted in blue
	Column K	LFQ intensity 7dG_3 Log2	Log2-Summed up eXtracted Ion Current (XIC) of comparable isotopic clusters associated with the identified AA sequence actually used for LFQ for the proteins bound to G3A2 7dG replicate 3- Imputed data are highligted in blue
	Column L	LFQ intensity 7dG_4 Log2	Log2-Summed up eXtracted Ion Current (XIC) of comparable isotopic clusters associated with the identified AA sequence actually used for LFQ for the proteins bound to G3A2 7dG replicate 4- Imputed data are highligted in blue
	Column M	FC WT/7dG_1 Log2	Log2-fold change (FC) of the ratio LFQ intensity WT_1/LFQ intensity 7dG_1
	Column N	FC WT/7dG_2 Log2	Log2-fold change (FC) of the ratio LFQ intensity WT_2/LFQ intensity 7dG_2
	Column O	FC WT/7dG_3 Log2	Log2-fold change (FC) of the ratio LFQ intensity WT_3/LFQ intensity 7dG_3
	Column P	FC WT/7dG_4 Log2	Log2-fold change (FC) of the ratio LFQ intensity WT_4/LFQ intensity 7dG_4
	Column Q	MEAN FC WT/7dG Log2	Mean of the Log2-fold change (FC)
	Column R	Peptides	The total number of peptide sequences associated with the protein group (i.e. for all the proteins in the group).
	Column S	Unique peptides	The total number of unique peptides associated with the protein group (i.e. these peptides are not shared with another protein group).
	Column T	Sequence coverage [%]	Percentage of the sequence that is covered by the identified peptides of the best protein sequence contained in the group
	Column U	Mol. weight [kDa]	Molecular weight of the leading protein sequence contained in the protein group.
	Column V	Two-sided student's T-test q-value WT_7dG_paired	Results from the two sample test paired
Heatmap and PCA	Hierarchical clustering analysis of protein expression (Euclidean distance) or Principal Component Analysis (PCA)

## Sheet: List of proteins
List of proteins bound to RG4 WT or 7dG, FDR<5% and FC>1,5
Protein IDs	Majority protein IDs	Protein names	Gene names	LFQ intensity WT_1 Log2	LFQ intensity WT_2 Log2	LFQ intensity WT_3 Log2	LFQ intensity WT_4 Log2	LFQ intensity 7dG_1 Log2	LFQ intensity 7dG_2 Log2	LFQ intensity 7dG_3 Log2	LFQ intensity 7dG_4 Log2	FC WT/7dG_1 Log2	FC WT/7dG_2 Log2	FC WT/7dG_3 Log2	FC WT/7dG_4 Log2	MEAN FC WT/7dG Log2	Valid values before imputation	Unique interactors	Peptides	Unique peptides	Sequence coverage [%]	Mol. weight [kDa]	Student's T-test q-value WT_7dG_paired	G-rich-BPs	RG4-BPs	In Herdy
Q9NTZ6	Q9NTZ6	RNA-binding protein 12	RBM12	23.8243	23.3228	21.0601	21.7528	28.7922	28.0938	28.5842	26.0759	-4.9679	-4.771	-7.5241	-4.3231	-5.39653	1WT_4 7dG		17	17	22.1	97.394	0.00348837	TRUE	FALSE	FALSE
Q9NR56;Q9NR56-7;Q9NUK0-2;Q9NUK0;Q9NUK0-4;Q9NUK0-3	Q9NR56;Q9NR56-7	Muscleblind-like protein 1	MBNL1	25.5839	23.5672	23.7493	21.3935	28.7066	27.6798	26.6925	25.3494	-3.1227	-4.1126	-2.9432	-3.9559	-3.5336	3WT_4 7dG		10	2	35.1	41.817	0	TRUE	FALSE	FALSE
Q92945	Q92945	Far upstream element-binding protein 2	KSRP	28.201	27.3013	28.2796	27.1712	31.972	31.4784	31.0158	30.3155	-3.771	-4.1771	-2.7362	-3.1443	-3.45715	4WT_4 7dG		31	28	60.6	73.114	0	TRUE	FALSE	FALSE
P13995;P13995-2;Q9H903-3;Q9H903-1;Q9H903-5;Q9H903	P13995;P13995-2	Bifunctional methylenetetrahydrofolate dehydrogenase/cyclohydrolase, mitochondrial;NAD-dependent methylenetetrahydrofolate dehydrogenase;Methenyltetrahydrofolate cyclohydrolase	MTHFD2	23.4919	21.8547	21.1129	22.2079	25.1625	25.5065	25.6988	24.953	-1.6706	-3.6518	-4.5859	-2.7451	-3.16335	1WT_4 7dG		6	6	20.6	37.895	0.0086875	TRUE	FALSE	FALSE
Q96AE4	Q96AE4	Far upstream element-binding protein 1	FUBP1	27.5808	26.3988	27.3037	26.419	30.5867	30.2078	29.6942	28.8553	-3.0059	-3.809	-2.3905	-2.4363	-2.91042	4WT_4 7dG		22	1	43.9	67.56	0	TRUE	FALSE	FALSE
P31942-2;P31942;P31942-3;P31942-4;P31942-6;P31942-5	P31942-2;P31942;P31942-3	Heterogeneous nuclear ribonucleoprotein H3	HNRNPH3	26.6366	25.4033	26.1706	25.206	29.1815	28.1997	28.6528	27.6879	-2.5449	-2.7964	-2.4822	-2.4819	-2.57635	4WT_4 7dG		9	8	33.2	35.238	0	TRUE	FALSE	TRUE
P55795	P55795	Heterogeneous nuclear ribonucleoprotein H2	HNRNPH2	23.3761	25.1558	24.8332	24.1721	26.8303	26.3151	27.1567	26.1133	-3.4542	-1.1593	-2.3235	-1.9412	-2.21955	3WT_4 7dG		12	7	39	49.263	0.00779439	TRUE	FALSE	FALSE
Q5VZF2-3;Q5VZF2-2;Q5VZF2	Q5VZF2-3;Q5VZF2-2;Q5VZF2	Muscleblind-like protein 2	MBNL2	22.2478	23.4545	22.9206	22.9486	25.7648	25.8448	24.2374	23.7832	-3.517	-2.3903	-1.3168	-0.8346	-2.01468	3WT_4 7dG		7	3	24.1	39.356	0.0140468	TRUE	FALSE	FALSE
Q14938-6;Q14938-5;Q14938-3;Q14938-2;Q14938-4;Q14938	Q14938-6;Q14938-5;Q14938-3;Q14938-2;Q14938-4;Q14938	Nuclear factor 1 X-type	NFIX	23.1159	21.5103	20.6887	21.074	23.7577	23.6836	23.7426	23.12	-0.6418	-2.1733	-3.0539	-2.046	-1.97875	0WT_4 7dG	7dG	3	2	12.9	47.91	0.00754023	TRUE	FALSE	FALSE
P12081-4;P12081;P12081-3;P12081-2;P49590-2;P49590	P12081-4;P12081;P12081-3;P12081-2	Histidine--tRNA ligase, cytoplasmic	HARS	23.9231	21.3892	21.4767	20.0267	23.225	24.633	23.5556	23.2271	0.6981	-3.2438	-2.0789	-3.2004	-1.95625	0WT_3 7dG		6	6	14.9	54.846	0.0383289	TRUE	FALSE	FALSE
Q15056;Q15056-2	Q15056;Q15056-2	Eukaryotic translation initiation factor 4H	EIF4H	27.1103	26.5148	27.3431	25.7254	28.9283	29.1415	28.751	27.6048	-1.818	-2.6267	-1.4079	-1.8794	-1.933	4WT_4 7dG		9	9	41.5	27.385	0.00375	TRUE	FALSE	FALSE
Q8NBJ5	Q8NBJ5	Procollagen galactosyltransferase 1	COLGALT1	24.2645	22.4676	23.6406	23.8112	25.7737	25.3289	25.2983	25.1686	-1.5092	-2.8613	-1.6577	-1.3574	-1.8464	2WT_4 7dG		9	9	14.5	71.635	0.00953143	TRUE	FALSE	FALSE
Q00341;Q00341-2	Q00341;Q00341-2	Vigilin	HDLBP	31.8849	30.3833	31.5695	30.7984	33.6349	32.6683	33.0136	32.3059	-1.75	-2.285	-1.4441	-1.5075	-1.74665	4WT_4 7dG		57	57	50.7	141.45	0	TRUE	FALSE	FALSE
P31943	P31943	Heterogeneous nuclear ribonucleoprotein H;Heterogeneous nuclear ribonucleoprotein H, N-terminally processed	HNRNPH1	30.4718	29.4401	29.7842	28.7583	31.9535	31.2584	31.5174	30.6864	-1.4817	-1.8183	-1.7332	-1.9281	-1.74032	4WT_4 7dG		16	10	51.9	49.229	0	TRUE	FALSE	TRUE
P26641;P26641-2	P26641;P26641-2	Elongation factor 1-gamma	EEF1G	29.3551	28.0939	28.6816	27.8116	30.1955	29.9116	30.2457	29.5732	-0.8404	-1.8177	-1.5641	-1.7616	-1.49595	4WT_4 7dG		20	20	43.9	50.118	0.00254237	TRUE	FALSE	FALSE
P26640;P26640-2	P26640	Valine--tRNA ligase	VARS	23.1572	22.9657	23.8049	21.5639	24.5709	24.3744	24.3853	24.0172	-1.4137	-1.4087	-0.5804	-2.4533	-1.46403	1WT_4 7dG		8	8	8.2	140.47	0.00737079	TRUE	FALSE	FALSE
Q14493;Q14493-2	Q14493;Q14493-2	Histone RNA hairpin-binding protein	SLBP	25.6198	24.1366	24.2188	23.6652	26.173	25.6127	26.0762	25.63	-0.5532	-1.4761	-1.8574	-1.9648	-1.46287	4WT_4 7dG		7	7	29.3	31.285	0.00758182	TRUE	FALSE	FALSE
P29692;P29692-4	P29692;P29692-4	Elongation factor 1-delta	EEF1D	29.2286	27.7333	28.4493	27.4038	30.1489	29.5143	29.8458	29.1355	-0.9203	-1.781	-1.3965	-1.7317	-1.45737	4WT_4 7dG		15	0	66.2	31.121	0.00315789	TRUE	FALSE	FALSE
P50990-2;P50990;P50990-3	P50990-2;P50990;P50990-3	T-complex protein 1 subunit theta	CCT8	23.7225	22.7669	23.2429	22.6223	24.1359	24.8019	24.9533	24.2691	-0.4134	-2.035	-1.7104	-1.6468	-1.4514	4WT_4 7dG		9	9	19.5	57.645	0.00774803	TRUE	FALSE	FALSE
Q96I24;Q96I24-2	Q96I24	Far upstream element-binding protein 3	FUBP3	27.9334	26.98	27.4995	26.8866	29.7667	28.9642	28.583	27.7634	-1.8333	-1.9842	-1.0835	-0.8768	-1.44445	4WT_4 7dG		19	16	43	61.64	0.00931844	TRUE	FALSE	FALSE
P24534	P24534	Elongation factor 1-beta	EEF1B2	27.5004	26.5518	27.3514	26.412	28.3289	28.2799	28.7216	28.1514	-0.8285	-1.7281	-1.3702	-1.7394	-1.41655	4WT_4 7dG		9	7	55.1	24.763	0.00252101	TRUE	FALSE	FALSE
O60825-2;O60825;P16118-2;Q16877-2;Q16877-3;Q16877;P16118	O60825-2;O60825	6-phosphofructo-2-kinase/fructose-2,6-bisphosphatase 2;6-phosphofructo-2-kinase;Fructose-2,6-bisphosphatase	PFKFB2	23.3125	25.0014	24.7406	23.9734	25.7831	25.9698	25.5914	24.7526	-2.4706	-0.9684	-0.8508	-0.7792	-1.26725	3WT_4 7dG		10	8	24.2	54.406	0.0149847	TRUE	FALSE	FALSE
P40227-2;P40227;Q92526-2;Q92526;Q92526-3	P40227-2;P40227	T-complex protein 1 subunit zeta	CCT6A	23.0116	23.22	23.3876	21.4742	23.2909	24.3376	24.4592	23.9957	-0.2793	-1.1176	-1.0716	-2.5215	-1.2475	2WT_3 7dG		6	6	11.9	53.288	0.0188954	TRUE	FALSE	FALSE
Q13148;Q13148-4	Q13148	TAR DNA-binding protein 43	TARDBP	28.5661	27.5046	27.6062	26.9877	29.6753	28.8406	28.8851	28.2509	-1.1092	-1.336	-1.2789	-1.2632	-1.24683	4WT_4 7dG		12	12	39.9	44.739	0	TRUE	FALSE	FALSE
P50991-2;P50991	P50991-2;P50991	T-complex protein 1 subunit delta	CCT4	24.3408	23.6152	24.2576	23.4585	24.9831	25.2156	25.1302	25.0424	-0.6423	-1.6004	-0.8726	-1.5839	-1.1748	3WT_4 7dG		9	9	22.6	54.719	0.00813659	TRUE	FALSE	FALSE
P52597	P52597	Heterogeneous nuclear ribonucleoprotein F;Heterogeneous nuclear ribonucleoprotein F, N-terminally processed	HNRNPF	30.0849	29.07	29.1749	27.8141	31.1095	30.1875	30.2374	29.279	-1.0246	-1.1175	-1.0625	-1.4649	-1.16737	4WT_4 7dG		14	12	48	45.671	0	TRUE	FALSE	FALSE
Q96PU8-5;Q96PU8-9;Q96PU8-8;Q96PU8-6;Q96PU8-3;Q96PU8	Q96PU8-5;Q96PU8-9;Q96PU8-8;Q96PU8-6;Q96PU8-3;Q96PU8	Protein quaking	QKI	24.5672	23.7281	24.6112	23.7215	24.7187	24.882	26.366	25.2458	-0.1515	-1.1539	-1.7548	-1.5243	-1.14612	3WT_4 7dG		5	5	22.1	35.232	0.015655	TRUE	FALSE	FALSE
P62316;P62316-2	P62316;P62316-2	Small nuclear ribonucleoprotein Sm D2	SNRPD2	23.543	21.791	24.1271	24.172	24.0087	24.6215	25.1453	24.3266	-0.4657	-2.8305	-1.0182	-0.1546	-1.11725	2WT_4 7dG		5	5	44.9	13.527	0.0475032	TRUE	FALSE	FALSE
Q9NP81;Q9NP81-2	Q9NP81;Q9NP81-2	Serine--tRNA ligase, mitochondrial	SARS2	22.4228	21.5987	21.4849	20.9158	23.1334	23.4701	22.9199	21.0777	-0.7106	-1.8714	-1.435	-0.1619	-1.04472	0WT_3 7dG		2	2	5	58.282	0.0184372	TRUE	FALSE	FALSE
P49368-2;P49368	P49368-2;P49368	T-complex protein 1 subunit gamma	CCT3	23.5134	23.1272	23.1606	22.4313	24.1199	24.0201	24.33	23.8458	-0.6065	-0.8929	-1.1694	-1.4145	-1.02083	4WT_4 7dG		4	4	12.2	56.43	0.00888312	TRUE	FALSE	FALSE
P13639	P13639	Elongation factor 2	EEF2	30.3668	28.8049	29.6762	28.8099	31.2926	30.2542	30.4636	29.65	-0.9258	-1.4493	-0.7874	-0.8401	-1.00065	4WT_4 7dG		39	38	48.8	95.337	0.00245902	TRUE	FALSE	FALSE
Q7LGC8	Q7LGC8	Carbohydrate sulfotransferase 3	CHST3	25.7613	24.3622	24.595	24.1043	26.4704	25.2205	25.5008	25.2481	-0.7091	-0.8583	-0.9058	-1.1438	-0.90425	4WT_4 7dG		6	6	16.7	54.705	0	TRUE	FALSE	FALSE
O00442;O00442-2	O00442;O00442-2	RNA 3-terminal phosphate cyclase	RTCA	28.7625	27.8286	28.4534	27.828	29.5968	29.0206	29.2977	28.3791	-0.8343	-1.192	-0.8443	-0.5511	-0.855425	4WT_4 7dG		12	12	46.7	39.336	0.00243902	TRUE	FALSE	FALSE
P08621-2;P08621;P08621-3;P08621-4	P08621-2;P08621;P08621-3	U1 small nuclear ribonucleoprotein 70 kDa	SNRNP70	22.8279	21.2385	21.2737	20.381	23.3354	22.4458	22.1562	21.2025	-0.5075	-1.2073	-0.8825	-0.8215	-0.8547	0WT_4 7dG	7dG	3	3	6.1	50.617	0.00702632	TRUE	FALSE	FALSE
Q02809;Q02809-2	Q02809;Q02809-2	Procollagen-lysine,2-oxoglutarate 5-dioxygenase 1	PLOD1	24.8365	23.8584	24.3425	23.5801	25.3153	24.9695	25.5736	23.8738	-0.4788	-1.1111	-1.2311	-0.2937	-0.778675	4WT_4 7dG		7	7	11.7	83.549	0.014	TRUE	FALSE	TRUE
P50579-3;P50579	P50579-3;P50579	Methionine aminopeptidase 2	METAP2	26.3799	24.8341	25.7645	24.5208	26.5969	25.8741	26.0381	25.7155	-0.217	-1.04	-0.2736	-1.1947	-0.681325	4WT_4 7dG		11	2	26.2	50.496	0.0189973	TRUE	FALSE	FALSE
P19532;O75030-11;O75030-10;O75030-9;O75030-12;O75030-4;O75030-3;O75030-8;O75030-7;O75030-6;O75030-2;O75030-5;O75030;O14948-3;O14948-4;O14948-2;O14948;P19484-2;P19484	P19532	Transcription factor E3	TFE3	25.0123	24.3527	24.992	23.5347	25.5466	25.2466	25.1164	24.6331	-0.5343	-0.8939	-0.1244	-1.0984	-0.66275	4WT_4 7dG		8	8	18.1	61.52	0.0156637	TRUE	FALSE	FALSE
P62826	P62826	GTP-binding nuclear protein Ran	RAN	30.221	29.1093	29.2442	28.6029	30.581	30.1306	29.8188	29.2802	-0.36	-1.0213	-0.5746	-0.6773	-0.6583	4WT_4 7dG		9	9	47.7	24.423	0.00805797	TRUE	FALSE	FALSE
P43487-2;P43487;Q9C010;Q9C010-2	P43487-2;P43487	Ran-specific GTPase-activating protein	RANBP1	27.2556	26.7477	27.0912	25.9601	27.757	28.0885	27.1545	26.6509	-0.5014	-1.3408	-0.0633	-0.6908	-0.649075	4WT_4 7dG		5	5	36	23.239	0.0227617	TRUE	FALSE	FALSE
Q9Y305-2;Q9Y305;Q9Y305-4;Q9Y305-3	Q9Y305-2;Q9Y305;Q9Y305-4;Q9Y305-3	Acyl-coenzyme A thioesterase 9, mitochondrial	ACOT9	25.1721	23.0298	23.8513	23.1557	25.1507	24.2041	24.4955	23.9235	0.0214	-1.1743	-0.6442	-0.7678	-0.641225	4WT_4 7dG		7	7	22.2	46.354	0.0179338	TRUE	FALSE	FALSE
Q9UG63;Q9UG63-2	Q9UG63;Q9UG63-2	ATP-binding cassette sub-family F member 2	ABCF2	24.7486	24.7857	24.4133	24.4408	25.6063	25.6163	24.9813	24.6101	-0.8577	-0.8306	-0.568	-0.1693	-0.6064	4WT_4 7dG		10	10	16.4	71.289	0.00843123	TRUE	FALSE	FALSE
Q86W50;Q86W50-2	Q86W50	Methyltransferase-like protein 16	METTL16	26.9151	25.5512	26.2944	25.2514	27.5251	26.3298	26.6298	25.8393	-0.61	-0.7786	-0.3354	-0.5879	-0.577975	4WT_4 7dG		12	12	28.3	63.62	0.00522137	TRUE	FALSE	FALSE
Q7Z2W4-2;Q7Z2W4;Q7Z2W4-3;Q7Z2W4-5;Q7Z2W4-4	Q7Z2W4-2;Q7Z2W4;Q7Z2W4-3	Zinc finger CCCH-type antiviral protein 1	ZC3HAV1	28.7127	27.2783	27.6882	27.0253	27.9721	26.8824	27.1589	26.3458	0.7406	0.3959	0.5293	0.6795	0.586325	4WT_4 7dG		15	15	31.2	77.902	0.00361446	FALSE	TRUE	FALSE
Q9BUJ2-4;Q9BUJ2-2;Q9BUJ2;Q9BUJ2-3;Q9BUJ2-5	Q9BUJ2-4;Q9BUJ2-2;Q9BUJ2;Q9BUJ2-3	Heterogeneous nuclear ribonucleoprotein U-like protein 1	HNRNPUL1	26.4472	25.0311	25.6395	25.461	25.5689	24.9319	25.0052	24.7228	0.8783	0.0992	0.6343	0.7382	0.5875	4WT_4 7dG		11	11	14.3	84.793	0.0108844	FALSE	TRUE	FALSE
P63173	P63173	60S ribosomal protein L38	RPL38	29.2597	29.4258	28.1518	27.5964	28.2005	28.8309	28.1273	26.917	1.0592	0.5949	0.0245	0.6794	0.5895	4WT_4 7dG		6	6	50	8.2178	0.0184877	FALSE	TRUE	FALSE
P84022;P84022-3;P84022-2;P84022-4	P84022;P84022-3;P84022-2	Mothers against decapentaplegic homolog 3	SMAD3	26.9989	25.7896	25.8614	24.9534	26.0832	25.247	25.3749	24.5049	0.9157	0.5426	0.4865	0.4485	0.598325	4WT_4 7dG		6	5	18.1	48.08	0.00829091	FALSE	TRUE	FALSE
Q9BRX2	Q9BRX2	Protein pelota homolog	PELO	26.0283	24.8422	25.1231	24.4985	24.6927	24.5141	24.9276	23.9613	1.3356	0.3281	0.1955	0.5372	0.5991	4WT_4 7dG		7	7	17.1	43.359	0.0259052	FALSE	TRUE	FALSE
P51659;P51659-3;P51659-2	P51659;P51659-3;P51659-2	Peroxisomal multifunctional enzyme type 2;(3R)-hydroxyacyl-CoA dehydrogenase;Enoyl-CoA hydratase 2	HSD17B4	29.4242	28.218	29.3149	28.1546	28.459	27.8067	28.7346	27.6944	0.9652	0.4113	0.5803	0.4602	0.60425	4WT_4 7dG		20	20	37.9	79.685	0.00821675	FALSE	TRUE	FALSE
Q9Y450;Q9Y450-4;Q9Y450-2	Q9Y450;Q9Y450-4	HBS1-like protein	HBS1L	31.1376	29.8039	29.7244	28.9452	29.9494	29.1592	29.4121	28.6583	1.1882	0.6447	0.3123	0.2869	0.608025	4WT_4 7dG		28	28	51.3	75.472	0.0173672	FALSE	TRUE	FALSE
P23396;P23396-2	P23396;P23396-2	40S ribosomal protein S3	RPS3	27.0971	26.3234	25.5846	25.0822	26.5507	25.4672	25.0431	24.5835	0.5464	0.8562	0.5415	0.4987	0.6107	4WT_4 7dG		10	10	49	26.688	0.00333333	FALSE	TRUE	FALSE
P06400	P06400	Retinoblastoma-associated protein	RB1	26.1158	24.2401	25.1856	24.227	24.8522	24.1591	24.741	23.5426	1.2636	0.081	0.4446	0.6844	0.6184	4WT_4 7dG		7	7	8.8	106.16	0.0213531	FALSE	TRUE	FALSE
Q9H2U1-3;Q9H2U1-2;Q9H2U1;Q6P158-2;Q6P158	Q9H2U1-3;Q9H2U1-2;Q9H2U1	ATP-dependent RNA helicase DHX36	DHX36	26.0622	23.4117	23.2122	23.0727	25.4095	22.1254	22.9296	22.8068	0.6527	1.2863	0.2826	0.2659	0.621875	4WT_4 7dG		7	7	10.5	111.48	0.0182119	FALSE	TRUE	TRUE
Q9BX40;Q9BX40-2;Q9BX40-3	Q9BX40;Q9BX40-2	Protein LSM14 homolog B	LSM14B	26.4062	25.7255	25.664	25.0133	26.2991	24.8906	25.002	24.1272	0.1071	0.8349	0.662	0.8861	0.622525	4WT_4 7dG		5	5	19.7	42.07	0.0110727	FALSE	TRUE	FALSE
O14879	O14879	Interferon-induced protein with tetratricopeptide repeats 3	IFIT3	25.421	25.5999	25.3186	24.2989	25.1933	24.9577	24.7272	23.2458	0.2277	0.6422	0.5914	1.0531	0.6286	4WT_4 7dG		6	6	19.4	55.984	0.00944118	FALSE	TRUE	FALSE
Q03001-8;Q03001-14;Q03001;Q03001-10;Q03001-3;Q03001-9	Q03001-8;Q03001-14;Q03001	Dystonin	DST	25.1952	24.1996	24.789	24.5289	23.9352	23.9204	24.4159	23.8908	1.26	0.2792	0.3731	0.6381	0.6376	4WT_4 7dG		18	17	5.7	591.03	0.0173183	FALSE	TRUE	FALSE
P14136-3;P14136;P14136-2	P14136-3;P14136;P14136-2	Glial fibrillary acidic protein	GFAP	30.4674	29.2089	29.4324	28.6634	29.4248	28.8174	28.9393	28.0394	1.0426	0.3915	0.4931	0.624	0.6378	4WT_4 7dG		27	26	62.9	49.507	0.00725217	FALSE	TRUE	FALSE
P78347-2;P78347-4;P78347-3;P78347;P78347-5;Q86UP8-3;Q86UP8;Q6EKJ0	P78347-2;P78347-4;P78347-3;P78347	General transcription factor II-I	GTF2I	27.9431	27.0406	27.5795	26.6012	27.2492	27.1123	26.6016	25.6374	0.6939	-0.0717	0.9779	0.9638	0.640975	4WT_4 7dG		22	22	28.8	107.97	0.0181649	FALSE	TRUE	FALSE
P05141;Q9H0C2	P05141	ADP/ATP translocase 2;ADP/ATP translocase 2, N-terminally processed	SLC25A5	28.1034	27.0384	26.8754	27.6668	26.8628	26.467	26.602	27.1777	1.2406	0.5714	0.2734	0.4891	0.643625	4WT_4 7dG		9	4	31.5	32.852	0.0155701	FALSE	TRUE	FALSE
P62913-2;P62913	P62913-2;P62913	60S ribosomal protein L11	RPL11	28.7924	27.8816	26.9045	26.4967	27.4985	27.3198	26.5859	26.0648	1.2939	0.5618	0.3186	0.4319	0.65155	4WT_4 7dG		3	3	16.9	20.124	0.0158506	FALSE	TRUE	FALSE
O95292;O95292-2	O95292	Vesicle-associated membrane protein-associated protein B/C	VAPB	25.486	24.301	24.1096	24.3564	24.4315	23.5717	24.0689	23.5742	1.0545	0.7293	0.0407	0.7822	0.651675	4WT_4 7dG		5	4	25.1	27.228	0.0152515	FALSE	TRUE	FALSE
P62081	P62081	40S ribosomal protein S7	RPS7	30.4178	29.7214	28.2769	28.0208	29.1656	29.3217	27.862	27.4695	1.2522	0.3997	0.4149	0.5513	0.654525	4WT_4 7dG		11	11	63.4	22.127	0.0156051	FALSE	TRUE	FALSE
Q8TEQ6	Q8TEQ6	Gem-associated protein 5	GEMIN5	27.7052	26.4746	26.7549	26.0776	26.1286	25.8365	26.3389	26.0409	1.5766	0.6381	0.416	0.0367	0.66685	4WT_4 7dG		20	20	17.2	168.59	0.0406214	FALSE	TRUE	FALSE
Q08211;Q08211-2	Q08211	ATP-dependent RNA helicase A	DHX9	31.6433	29.67	30.1967	29.3432	30.6368	29.1572	29.6546	28.7316	1.0065	0.5128	0.5421	0.6116	0.66825	4WT_4 7dG		37	37	38.6	140.96	0.00882581	FALSE	TRUE	TRUE
Q9UL18;Q9H9G7-2;Q9HCK5	Q9UL18	Protein argonaute-1	AGO1	25.6722	23.9784	23.6325	23.0671	24.9382	23.3164	22.9871	22.4293	0.734	0.662	0.6454	0.6378	0.6698	4WT_4 7dG		7	3	10	97.213	0	FALSE	TRUE	FALSE
Q9HCS7	Q9HCS7	Pre-mRNA-splicing factor SYF1	XAB2	25.7682	24.12	24.133	23.8223	24.6853	23.4558	23.6105	23.4002	1.0829	0.6642	0.5225	0.4221	0.672925	4WT_4 7dG		6	6	8.5	100.01	0.00772222	FALSE	TRUE	FALSE
Q9BQE3	Q9BQE3	Tubulin alpha-1C chain	TUBA1C	30.457	29.645	28.6688	28.5779	29.7011	28.2863	28.2544	28.4116	0.7559	1.3587	0.4144	0.1663	0.673825	4WT_4 7dG		16	1	47	49.895	0.0183065	FALSE	TRUE	FALSE
P38159-2;P38159;P38159-3;Q96E39;O75526	P38159-2;P38159;P38159-3	RNA-binding motif protein, X chromosome;RNA-binding motif protein, X chromosome, N-terminally processed	RBMX	26.5793	24.496	25.3092	24.7342	25.9017	24.0702	24.4499	23.9968	0.6776	0.4258	0.8593	0.7374	0.675025	4WT_4 7dG		6	6	15.3	40.846	0.0032967	FALSE	TRUE	FALSE
Q13325-2;Q13325	Q13325-2;Q13325	Interferon-induced protein with tetratricopeptide repeats 5	IFIT5	23.7663	23.2282	21.8285	21.635	23.8014	21.5223	21.3773	21.0509	-0.0351	1.7059	0.4512	0.5841	0.676525	3WT_2 7dG		3	2	6.5	50.519	0.0486289	FALSE	TRUE	FALSE
P30419;P30419-2;O60551	P30419;P30419-2	Glycylpeptide N-tetradecanoyltransferase 1	NMT1	29.1233	27.6643	27.8657	27.0431	27.9137	27.2541	27.2382	26.5809	1.2096	0.4102	0.6275	0.4622	0.677375	4WT_4 7dG		15	15	37.1	56.806	0.00933818	FALSE	TRUE	FALSE
O14776-2;O14776	O14776-2;O14776	Transcription elongation regulator 1	TCERG1	26.126	24.6934	25.137	24.9303	24.8292	24.1672	24.7942	24.3775	1.2968	0.5262	0.3428	0.5528	0.67965	4WT_4 7dG		10	10	9.3	121.69	0.0153605	FALSE	TRUE	FALSE
Q16513-3;Q16513-2;Q16513;Q16513-5;Q16513-4	Q16513-3;Q16513-2;Q16513;Q16513-5;Q16513-4	Serine/threonine-protein kinase N2	PKN2	23.471	21.9062	22.1742	21.5418	21.9618	21.6573	21.6307	21.1202	1.5092	0.2489	0.5435	0.4216	0.6808	3WT_1 7dG		2	2	2.7	106.22	0.024029	FALSE	TRUE	FALSE
Q00403	Q00403	Transcription initiation factor IIB	GTF2B	26.2756	25.4218	25.7469	25.1776	25.5027	24.7683	25.0903	24.5205	0.7729	0.6535	0.6566	0.6571	0.685025	4WT_4 7dG		7	7	29.1	34.833	0	FALSE	TRUE	FALSE
P13667	P13667	Protein disulfide-isomerase A4	PDIA4	27.7496	26.7643	25.8096	25.5938	26.9558	25.4319	25.5323	25.2542	0.7938	1.3324	0.2773	0.3396	0.685775	4WT_4 7dG		18	18	32.2	72.932	0.0178615	FALSE	TRUE	FALSE
P07437;A6NNZ2;CON__crap_maxquant|hypothetical_protein|Bos_taurus|ENSBTAP00000025008|ENSEMBL;Q9H4B7	P07437	Tubulin beta chain	TUBB	28.4918	27.8833	27.3937	27.0294	27.8834	26.9009	26.3772	26.869	0.6084	0.9824	1.0165	0.1604	0.691925	4WT_4 7dG		18	4	59.2	49.67	0.0109589	FALSE	TRUE	FALSE
P62805	P62805	Histone H4	HIST1H4A	31.5046	28.9769	29.9094	29.2068	30.516	28.2744	29.5611	28.472	0.9886	0.7025	0.3483	0.7348	0.69355	4WT_4 7dG		6	6	57.3	11.367	0.00911475	FALSE	TRUE	FALSE
Q9H089	Q9H089	Large subunit GTPase 1 homolog	LSG1	28.0844	26.812	26.9007	27.0105	27.0155	26.3392	26.3685	26.3085	1.0689	0.4728	0.5322	0.702	0.693975	4WT_4 7dG		16	16	24.3	75.225	0.0088254	FALSE	TRUE	FALSE
P11021	P11021	78 kDa glucose-regulated protein	HSPA5	28.1542	27.5552	27.0718	26.6242	27.3362	26.3482	26.9005	26.0078	0.818	1.207	0.1713	0.6164	0.703175	4WT_4 7dG		17	16	35.2	72.332	0.0157556	FALSE	TRUE	FALSE
Q14123-2;Q14123;Q14123-3	Q14123-2;Q14123;Q14123-3	Calcium/calmodulin-dependent 3,5-cyclic nucleotide phosphodiesterase 1C	PDE1C	27.2464	25.6878	26.1271	25.7397	26.1769	24.7867	26.0914	24.8871	1.0695	0.9011	0.0357	0.8526	0.714725	4WT_4 7dG		11	11	24	72.208	0.0156168	FALSE	TRUE	FALSE
P16989;P16989-2;P16989-3	P16989;P16989-2;P16989-3	Y-box-binding protein 3	YBX3	27.2697	25.1588	25.8927	25.445	26.7171	24.7383	25.0867	24.36	0.5526	0.4205	0.806	1.085	0.716025	4WT_4 7dG		12	8	57.5	40.089	0.00834	FALSE	TRUE	FALSE
Q6DD87	Q6DD87	Zinc finger protein 787	ZNF787	24.2647	22.8162	23.8549	23.5045	23.2637	22.714	22.8835	22.7102	1.001	0.1022	0.9714	0.7943	0.717225	4WT_4 7dG		4	4	13.1	40.428	0.0120268	FALSE	TRUE	FALSE
O43854-2;O43854	O43854-2;O43854	EGF-like repeat and discoidin I-like domain-containing protein 3	EDIL3	24.8085	23.6512	22.9546	23.093	23.3276	23.3104	22.742	22.244	1.4809	0.3408	0.2126	0.849	0.720825	4WT_4 7dG		3	3	6.2	52.747	0.0215661	FALSE	TRUE	FALSE
O14908;O14908-2;Q8TF64	O14908;O14908-2	PDZ domain-containing protein GIPC1	GIPC1	26.2137	25.1493	25.4269	24.2574	25.0194	24.2279	24.8217	24.0728	1.1943	0.9214	0.6052	0.1846	0.726375	4WT_4 7dG		8	8	35.1	36.049	0.0138158	FALSE	TRUE	FALSE
P42677	P42677	40S ribosomal protein S27	RPS27	23.7114	25.8643	24.3328	24.3152	22.7962	24.451	24.316	23.7332	0.9152	1.4133	0.0168	0.582	0.731825	3WT_3 7dG		2	1	28.6	9.461	0.0214591	FALSE	TRUE	FALSE
P53999	P53999	Activated RNA polymerase II transcriptional coactivator p15	SUB1	28.0275	26.3355	26.3345	24.8171	26.7042	25.0975	25.6701	25.1057	1.3233	1.238	0.6644	-0.2886	0.734275	4WT_4 7dG		7	7	59.1	14.395	0.0428793	FALSE	TRUE	FALSE
P20042	P20042	Eukaryotic translation initiation factor 2 subunit 2	EIF2S2	28.1153	26.4233	26.566	25.8944	26.5045	25.6865	26.2339	25.6177	1.6108	0.7368	0.3321	0.2767	0.7391	4WT_4 7dG		13	13	33.9	38.388	0.0239711	FALSE	TRUE	FALSE
Q09161	Q09161	Nuclear cap-binding protein subunit 1	NCBP1	26.17	25.5279	25.2045	24.9007	25.2241	24.3285	24.7524	24.5171	0.9459	1.1994	0.4521	0.3836	0.74525	4WT_4 7dG		5	5	8.4	91.838	0.00947601	FALSE	TRUE	FALSE
Q9NW64-2;Q9NW64	Q9NW64-2;Q9NW64	Pre-mRNA-splicing factor RBM22	RBM22	25.9688	25.1551	25.315	25.0129	25.0193	24.5804	24.6712	24.1676	0.9495	0.5747	0.6438	0.8453	0.753325	4WT_4 7dG		7	7	19.7	41.151	0.00416667	FALSE	TRUE	FALSE
P08670;P41219;P41219-2;Q16352;P07197-2;P07196;P07197	P08670	Vimentin	VIM	31.1238	29.7523	30.1705	29.527	29.8222	29.2656	29.5778	28.8886	1.3016	0.4867	0.5927	0.6384	0.75485	4WT_4 7dG		28	24	62.9	53.651	0.00777866	FALSE	TRUE	FALSE
Q96FX7	Q96FX7	tRNA (adenine(58)-N(1))-methyltransferase catalytic subunit TRMT61A	TRMT61A	26.3547	25.7847	26.6453	26.1392	25.3439	24.7412	26.3664	25.4329	1.0108	1.0435	0.2789	0.7063	0.759875	4WT_4 7dG		7	7	37.7	31.381	0.00823431	FALSE	TRUE	FALSE
Q05397-7;Q05397;Q05397-5;Q05397-2;Q05397-6;Q05397-4;Q05397-3;Q14289-2;Q14289	Q05397-7;Q05397;Q05397-5;Q05397-2;Q05397-6	Focal adhesion kinase 1	PTK2	26.1302	25.1635	26.1476	25.0293	25.29	24.2931	25.4046	24.4333	0.8402	0.8704	0.743	0.596	0.7624	4WT_4 7dG		10	10	14.8	114.25	0	FALSE	TRUE	FALSE
P62244	P62244	40S ribosomal protein S15a	RPS15A	28.1893	27.0439	25.9904	25.9571	26.9997	26.1758	25.7266	25.1944	1.1896	0.8681	0.2638	0.7627	0.77105	4WT_4 7dG		5	5	36.2	14.839	0.00759846	FALSE	TRUE	FALSE
Q6P6C2;Q6P6C2-1;Q6P6C2-3	Q6P6C2;Q6P6C2-1;Q6P6C2-3	RNA demethylase ALKBH5	ALKBH5	25.6063	24.1177	24.8648	23.6824	24.3637	23.5737	24.1552	23.0897	1.2426	0.544	0.7096	0.5927	0.772225	4WT_4 7dG		9	9	30.2	44.255	0.00817647	FALSE	TRUE	FALSE
O43852;O43852-3;O43852-2;O43852-4;O43852-5;O43852-9;O43852-10;O43852-6;O43852-13;O43852-14;O43852-15;O43852-11;O43852-12;O43852-7;O43852-8	O43852;O43852-3;O43852-2;O43852-4;O43852-5;O43852-9;O43852-10;O43852-6;O43852-13;O43852-14;O43852-15;O43852-11	Calumenin	CALU	27.0791	26.044	25.235	24.8117	26.2313	24.6594	24.6868	24.4583	0.8478	1.3846	0.5482	0.3534	0.7835	4WT_4 7dG		8	8	33.3	37.106	0.0110345	FALSE	TRUE	FALSE
Q05707-2;Q05707;Q05707-3;Q5VSY0-2;Q8IWI9-2;Q8IWI9-3;Q8IWI9;Q8IWI9-4	Q05707-2;Q05707;Q05707-3	Collagen alpha-1(XIV) chain	COL14A1	28.1654	27.3198	27.3216	25.9409	26.8742	26.4263	26.7648	25.4653	1.2912	0.8935	0.5568	0.4756	0.804275	4WT_4 7dG		27	27	21.7	191.9	0.00841026	FALSE	TRUE	FALSE
O75330-4;O75330-2;O75330;O75330-3;O75916-4;O75916-2;O75916-3;O75916-5;O75916;Q9UBD5;Q9UBD5-2	O75330-4;O75330-2;O75330;O75330-3	Hyaluronan mediated motility receptor	HMMR	28.3452	26.5543	26.5905	26.6115	27.0513	26.0934	25.67	26.0656	1.2939	0.4609	0.9205	0.5459	0.8053	4WT_4 7dG		24	24	40	74.494	0.00803265	FALSE	TRUE	FALSE
P23284	P23284	Peptidyl-prolyl cis-trans isomerase B	PPIB	29.4981	28.8317	29.5533	28.3537	28.1251	28.0375	28.9406	27.9123	1.373	0.7942	0.6127	0.4414	0.805325	4WT_4 7dG		10	10	46.8	23.742	0.00756923	FALSE	TRUE	FALSE
Q3KQU3-2;Q3KQU3-4;Q3KQU3;Q3KQU3-3	Q3KQU3-2;Q3KQU3-4;Q3KQU3;Q3KQU3-3	MAP7 domain-containing protein 1	MAP7D1	24.6559	23.0989	24.5659	22.5048	23.1858	22.6436	23.4039	22.3608	1.4701	0.4553	1.162	0.144	0.80785	4WT_4 7dG		5	5	9	88.725	0.0184987	FALSE	TRUE	FALSE
Q14956-2;Q14956	Q14956-2;Q14956	Transmembrane glycoprotein NMB	GPNMB	23.0843	27.0926	26.8427	25.2895	21.3857	26.1246	26.3543	25.1869	1.6986	0.968	0.4884	0.1026	0.8144	3WT_3 7dG		2	2	4.8	62.642	0.0245167	FALSE	TRUE	FALSE
Q8NDX1-2;Q8NDX1	Q8NDX1-2;Q8NDX1	PH and SEC7 domain-containing protein 4	PSD4	22.7875	22.5124	23.5095	21.5999	22.1411	21.8035	21.895	21.2974	0.6464	0.7089	1.6145	0.3025	0.818075	4WT_3 7dG		3	3	4.6	113.13	0.0174659	FALSE	TRUE	FALSE
Q16666-3;Q16666-2;Q16666;Q16666-6;Q6K0P9-6;Q6K0P9-5;Q6K0P9-4;Q6K0P9-3;Q6K0P9-2;Q6K0P9	Q16666-3;Q16666-2;Q16666;Q16666-6	Gamma-interferon-inducible protein 16	IFI16	27.7153	26.2741	26.9197	26.2163	26.5418	25.4598	26.1242	25.718	1.1735	0.8143	0.7955	0.4983	0.8204	4WT_4 7dG		16	16	32.5	75.935	0.00894118	FALSE	TRUE	FALSE
Q8NCA5-2;Q8NCA5	Q8NCA5-2;Q8NCA5	Protein FAM98A	FAM98A	25.8623	25.354	24.7276	24.5183	24.7632	24.7303	24.4656	23.2022	1.0991	0.6237	0.262	1.3161	0.825225	4WT_4 7dG		7	4	18.9	55.272	0.0109966	FALSE	TRUE	FALSE
Q9UJA5;Q9UJA5-4;Q9UJA5-2;Q9UJA5-3	Q9UJA5;Q9UJA5-4;Q9UJA5-2;Q9UJA5-3	tRNA (adenine(58)-N(1))-methyltransferase non-catalytic subunit TRM6	TRMT6	28.6492	27.0852	27.6026	27.1352	27.1446	26.084	27.2644	26.6528	1.5046	1.0012	0.3382	0.4824	0.8316	4WT_4 7dG		17	17	45.7	55.799	0.014939	FALSE	TRUE	FALSE
P25205;P25205-2	P25205;P25205-2	DNA replication licensing factor MCM3	MCM3	25.6916	24.7417	25.0201	23.8955	24.1132	24.1191	24.5004	23.2879	1.5784	0.6226	0.5197	0.6076	0.832075	4WT_4 7dG		6	6	9.5	90.98	0.0137705	FALSE	TRUE	FALSE
Q8WWY3;Q8WWY3-4;Q8WWY3-2;Q8WWY3-3	Q8WWY3;Q8WWY3-4;Q8WWY3-2;Q8WWY3-3	U4/U6 small nuclear ribonucleoprotein Prp31	PRPF31	26.7178	24.6369	25.2082	24.4255	25.3883	24.196	24.4296	23.6442	1.3295	0.4409	0.7786	0.7813	0.832575	4WT_4 7dG		8	8	23.4	55.455	0.00751351	FALSE	TRUE	FALSE
Q9Y421-3;Q9Y421;Q9Y421-2	Q9Y421-3;Q9Y421;Q9Y421-2	Protein FAM32A	FAM32A	23.5214	22.905	23.4092	22.9433	21.9522	22.4416	22.9564	22.0876	1.5692	0.4634	0.4528	0.8557	0.835275	3WT_3 7dG		2	2	23.9	11.032	0.0151703	FALSE	TRUE	FALSE
P42704	P42704	Leucine-rich PPR motif-containing protein, mitochondrial	LRPPRC	31.0938	29.6472	29.9205	30.1042	29.8735	29.1579	29.0332	29.3345	1.2203	0.4893	0.8873	0.7697	0.84165	4WT_4 7dG		59	59	46.9	157.9	0.00824096	FALSE	TRUE	FALSE
O75449;O75449-2	O75449;O75449-2	Katanin p60 ATPase-containing subunit A1	KATNA1	22.4835	23.111	23.2514	22.9067	21.3214	22.4794	22.71	21.8625	1.1621	0.6316	0.5414	1.0442	0.844825	3WT_3 7dG		4	4	7.9	55.964	0.00814286	FALSE	TRUE	FALSE
O95819-6	O95819-6	Mitogen-activated protein kinase kinase kinase kinase 4	MAP4K4	28.5741	26.5652	27.3241	26.3335	27.3353	26.0341	26.3883	25.6511	1.2388	0.5311	0.9358	0.6824	0.847025	4WT_4 7dG		20	1	18.5	145	0.008	FALSE	TRUE	FALSE
Q14103-3;Q14103;Q14103-4;Q14103-2	Q14103-3;Q14103;Q14103-4;Q14103-2	Heterogeneous nuclear ribonucleoprotein D0	HNRNPD	32.3084	30.3362	30.6783	30.1751	30.9863	29.5818	30.2699	29.2666	1.3221	0.7544	0.4084	0.9085	0.84835	4WT_4 7dG		10	10	34	32.834	0.00734802	FALSE	TRUE	FALSE
Q00059;Q00059-2	Q00059;Q00059-2	Transcription factor A, mitochondrial	TFAM	29.312	27.7716	27.9782	28.2007	28.0158	26.8219	27.2919	27.7369	1.2962	0.9497	0.6863	0.4638	0.849	4WT_4 7dG		9	9	32.5	29.096	0.00798086	FALSE	TRUE	TRUE
Q6Y7W6-4;Q6Y7W6-5;Q6Y7W6;Q6Y7W6-3	Q6Y7W6-4;Q6Y7W6-5;Q6Y7W6;Q6Y7W6-3	PERQ amino acid-rich with GYF domain-containing protein 2	GIGYF2	23.4432	22.3415	22.5895	21.917	22.989	21.2986	21.4779	21.1078	0.4542	1.0429	1.1116	0.8092	0.854475	3WT_0 7dG		3	3	2.9	148.63	0.00865823	FALSE	TRUE	TRUE
Q14974;Q14974-2	Q14974;Q14974-2	Importin subunit beta-1	KPNB1	23.8743	23.6289	24.3571	22.9853	22.8156	22.7989	23.2949	22.5122	1.0587	0.83	1.0622	0.4731	0.856	3WT_3 7dG		5	5	8.1	97.169	0.00488571	FALSE	TRUE	FALSE
Q9GZT3-2;Q9GZT3	Q9GZT3-2;Q9GZT3	SRA stem-loop-interacting RNA-binding protein, mitochondrial	SLIRP	27.9856	26.7642	26.7732	27.0843	26.7744	26.0264	26.0253	26.335	1.2112	0.7378	0.7479	0.7493	0.86155	4WT_4 7dG		7	7	64.5	12.122	0.00326087	FALSE	TRUE	FALSE
Q96BY6;Q96BY6-3;Q96BY6-2	Q96BY6;Q96BY6-3	Dedicator of cytokinesis protein 10	DOCK10	26.4663	25.412	25.5768	24.5835	24.4358	24.7863	24.9735	24.3835	2.0305	0.6257	0.6033	0.2	0.864875	4WT_4 7dG		18	17	11	249.53	0.037139	FALSE	TRUE	FALSE
Q5TAX3;Q5TAX3-2;Q5VYS8-4;Q5VYS8-6;Q5VYS8	Q5TAX3	Terminal uridylyltransferase 4	ZCCHC11	23.1132	22.6716	23.331	22.5135	22.6906	20.64	22.5578	22.23	0.4226	2.0316	0.7732	0.2835	0.877725	4WT_2 7dG		3	3	1.9	185.16	0.0321093	FALSE	TRUE	FALSE
Q8N3E9	Q8N3E9	1-phosphatidylinositol 4,5-bisphosphate phosphodiesterase delta-3	PLCD3	24.321	22.812	23.468	22.5285	22.4192	22.3549	22.9116	21.9149	1.9018	0.4571	0.5564	0.6136	0.882225	4WT_4 7dG		6	6	8	89.257	0.0179796	FALSE	TRUE	FALSE
P23246;P23246-2	P23246;P23246-2	Splicing factor, proline- and glutamine-rich	SFPQ	29.3992	27.3729	28.4096	27.8411	28.3987	26.8151	27.5255	26.7538	1.0005	0.5578	0.8841	1.0873	0.882425	4WT_4 7dG		18	17	28.9	76.149	0.0037037	FALSE	TRUE	FALSE
Q9H078-2;Q9H078;Q9H078-4;Q9H078-5;Q9H078-3	Q9H078-2;Q9H078;Q9H078-4;Q9H078-5;Q9H078-3	Caseinolytic peptidase B protein homolog	CLPB	24.237	22.9236	23.5617	23.264	22.4243	22.2328	22.8924	22.8783	1.8127	0.6908	0.6693	0.3857	0.889625	4WT_3 7dG		5	5	6.6	75.448	0.0179111	FALSE	TRUE	FALSE
P60953;P60953-1	P60953;P60953-1	Cell division control protein 42 homolog	CDC42	25.9038	23.8622	25.8217	25.0528	24.7825	23.7507	24.4226	24.1162	1.1213	0.1115	1.3991	0.9366	0.892125	4WT_4 7dG		5	5	32.5	21.258	0.0153125	FALSE	TRUE	FALSE
P35637-2;P35637	P35637-2;P35637	RNA-binding protein FUS	FUS	32.1441	30.411	30.908	30.1022	31.1969	29.8365	29.9618	28.9927	0.9472	0.5745	0.9462	1.1095	0.89435	4WT_4 7dG		8	6	21.9	53.354	0.0038961	FALSE	TRUE	FALSE
Q12834	Q12834	Cell division cycle protein 20 homolog	CDC20	25.1751	23.1124	23.8648	23.7765	23.2963	22.7423	23.3901	22.9116	1.8788	0.3701	0.4747	0.8649	0.897125	4WT_4 7dG		7	7	19	54.722	0.0182591	FALSE	TRUE	FALSE
P63104;P63104-2	P63104;P63104-2	14-3-3 protein zeta/delta	YWHAZ	26.1986	25.6834	24.5986	24.946	25.7215	24.1978	23.8403	24.0469	0.4771	1.4856	0.7583	0.8991	0.905025	4WT_4 7dG		10	6	46.9	27.745	0.00813223	FALSE	TRUE	FALSE
P07237	P07237	Protein disulfide-isomerase	P4HB	26.8819	26.4522	25.2656	25.1472	25.8976	24.5064	24.6969	25.0193	0.9843	1.9458	0.5687	0.1279	0.906675	4WT_4 7dG		9	9	17.9	57.116	0.026591	FALSE	TRUE	FALSE
P51991;P51991-2	P51991;P51991-2	Heterogeneous nuclear ribonucleoprotein A3	HNRNPA3	27.798	25.6884	26.8168	26.1006	26.9931	25.0588	26.143	24.562	0.8049	0.6296	0.6738	1.5386	0.911725	4WT_4 7dG		7	7	26.7	39.594	0.00833898	FALSE	TRUE	FALSE
Q9BZZ5-3;Q9BZZ5-2;Q9BZZ5;Q9BZZ5-1;Q9BZZ5-5;Q9BZZ5-6	Q9BZZ5-3;Q9BZZ5-2;Q9BZZ5;Q9BZZ5-1;Q9BZZ5-5;Q9BZZ5-6	Apoptosis inhibitor 5	API5	23.7235	23.1295	24.5964	23.0744	22.4308	22.6289	23.1638	22.6457	1.2927	0.5006	1.4326	0.4287	0.91365	3WT_3 7dG		3	3	8.8	50.309	0.0111888	FALSE	TRUE	FALSE
Q9UI30;Q9UI30-2	Q9UI30;Q9UI30-2	Multifunctional methyltransferase subunit TRM112-like protein	TRMT112	27.4899	26.2055	26.5194	26.0665	26.7169	25.5884	25.4852	24.8344	0.773	0.6171	1.0342	1.2321	0.9141	4WT_4 7dG		3	3	28	14.199	0.00263158	FALSE	TRUE	FALSE
Q9NXW2;Q9NXW2-2	Q9NXW2;Q9NXW2-2	DnaJ homolog subfamily B member 12	DNAJB12	23.0898	21.3976	21.7311	22.1034	22.3127	20.2694	21.6782	20.4031	0.7771	1.1282	0.0529	1.7003	0.914625	3WT_1 7dG		3	3	10.9	41.818	0.0187447	FALSE	TRUE	FALSE
Q9Y4K0	Q9Y4K0	Lysyl oxidase homolog 2	LOXL2	25.597	23.2355	24.6693	22.5841	23.5053	22.8838	23.3983	22.6096	2.0917	0.3517	1.271	-0.0255	0.922225	4WT_4 7dG		7	7	12.8	86.724	0.0456546	FALSE	TRUE	FALSE
P62258;P62258-2	P62258;P62258-2	14-3-3 protein epsilon	YWHAE	28.1407	27.6602	26.7308	26.682	27.2268	26.0863	26.1321	26.0728	0.9139	1.5739	0.5987	0.6092	0.923925	4WT_4 7dG		14	11	56.9	29.174	0.00762791	FALSE	TRUE	FALSE
Q9NUQ6-2;Q9NUQ6;Q9NUQ6-4;Q9NUQ6-3	Q9NUQ6-2;Q9NUQ6;Q9NUQ6-4;Q9NUQ6-3	SPATS2-like protein	SPATS2L	24.6065	21.1833	21.8682	20.7906	23.7356	20.4041	20.3539	20.2574	0.8709	0.7792	1.5143	0.5332	0.9244	4WT_4 7dG		3	3	7.2	54.178	0.00851948	FALSE	TRUE	FALSE
Q86V81	Q86V81	THO complex subunit 4	ALYREF	28.2824	26.8149	28.2853	27.4576	27.7826	26.4297	27.0114	25.9009	0.4998	0.3852	1.2739	1.5567	0.9289	4WT_4 7dG		6	6	28	26.888	0.0155063	FALSE	TRUE	FALSE
Q96N67-4;Q96N67-3;Q96N67-5;Q96N67-2;Q96N67-6;Q96N67;Q96N67-7	Q96N67-4;Q96N67-3;Q96N67-5;Q96N67-2;Q96N67-6;Q96N67	Dedicator of cytokinesis protein 7	DOCK7	23.8062	23.8829	24.5174	23.7705	21.9082	23.3138	24.0532	22.9568	1.898	0.5691	0.4642	0.8137	0.93625	4WT_3 7dG		9	9	5.3	238.27	0.0180112	FALSE	TRUE	FALSE
Q12965;O00160	Q12965	Unconventional myosin-Ie	MYO1E	25.0419	24.1341	23.7435	23.1926	23.64	23.4558	23.338	21.9264	1.4019	0.6783	0.4055	1.2662	0.937975	4WT_3 7dG		6	6	6.1	127.06	0.00751145	FALSE	TRUE	FALSE
P55265;P55265-4;P55265-5;P55265-3;P55265-2	P55265;P55265-4;P55265-5;P55265-3;P55265-2	Double-stranded RNA-specific adenosine deaminase	ADAR	26.2398	24.4998	25.0216	24.3342	24.4278	24.1168	24.2122	23.4748	1.812	0.383	0.8094	0.8594	0.96595	4WT_4 7dG		11	11	10.4	136.06	0.0152648	FALSE	TRUE	FALSE
Q9BY77-2;Q9BY77	Q9BY77-2;Q9BY77	Polymerase delta-interacting protein 3	POLDIP3	23.9948	22.9186	23.4271	22.8424	21.7505	22.4155	22.8294	22.3203	2.2443	0.5031	0.5977	0.5221	0.9668	4WT_3 7dG		4	4	12.8	42.894	0.0290162	FALSE	TRUE	TRUE
Q01130;Q01130-2;Q9BRL6-2;Q9BRL6	Q01130;Q01130-2	Serine/arginine-rich splicing factor 2	SRSF2	31.314	29.393	29.3114	28.2502	29.5655	28.4062	28.8253	27.5963	1.7485	0.9868	0.4861	0.6539	0.968825	4WT_4 7dG		6	6	30.3	25.476	0.0109215	FALSE	TRUE	FALSE
P26196	P26196	Probable ATP-dependent RNA helicase DDX6	DDX6	30.9799	29.4935	29.6616	28.9029	29.4916	28.7082	28.9805	27.966	1.4883	0.7853	0.6811	0.9369	0.9729	4WT_4 7dG		16	16	47.4	54.416	0.00786207	FALSE	TRUE	FALSE
P62851	P62851	40S ribosomal protein S25	RPS25	27.5431	26.5582	25.7079	25.0422	26.0631	25.3485	24.9828	24.4935	1.48	1.2097	0.7251	0.5487	0.990875	4WT_4 7dG		4	4	31.2	13.742	0.00765138	FALSE	TRUE	FALSE
P62269	P62269	40S ribosomal protein S18	RPS18	26.7579	25.385	25.1566	24.2292	25.3425	24.3917	24.2375	23.5847	1.4154	0.9933	0.9191	0.6445	0.993075	4WT_4 7dG		5	5	28.9	17.718	0.00502941	FALSE	TRUE	FALSE
P51114;P51114-3;P51114-2;P51116;Q06787-8;Q06787-6;Q06787-2;Q06787-4;Q06787-5;Q06787-9;Q06787-7;Q06787-3;Q06787	P51114;P51114-3;P51114-2	Fragile X mental retardation syndrome-related protein 1	FXR1	26.0649	25.5284	26.3611	25.122	24.8278	24.8367	25.2691	24.1233	1.2371	0.6917	1.092	0.9987	1.00488	4WT_4 7dG		10	10	23.7	69.72	0.00428571	FALSE	TRUE	TRUE
P09543;P09543-2	P09543;P09543-2	2,3-cyclic-nucleotide 3-phosphodiesterase	CNP	28.5771	27.921	28.0918	27.1176	27.1771	27.1776	27.1043	26.2209	1.4	0.7434	0.9875	0.8967	1.0069	4WT_4 7dG		14	14	33.7	47.578	0.0029703	FALSE	TRUE	FALSE
O95470	O95470	Sphingosine-1-phosphate lyase 1	SGPL1	24.6026	22.1224	21.8215	21.3917	23.1976	20.8768	20.8773	20.9491	1.405	1.2456	0.9442	0.4426	1.00935	3WT_3 7dG		4	4	9.3	63.523	0.00801923	FALSE	TRUE	FALSE
Q6PKG0;Q6PKG0-3;Q659C4-7;Q659C4-6;Q659C4-5;Q659C4-9;Q659C4-2;Q659C4	Q6PKG0;Q6PKG0-3	La-related protein 1	LARP1	29.4943	28.171	28.5674	27.6967	27.6914	27.4833	27.8439	26.871	1.8029	0.6877	0.7235	0.8257	1.00995	4WT_4 7dG		25	25	32.8	123.51	0.0084	FALSE	TRUE	TRUE
Q8IZ73-2;Q8IZ73	Q8IZ73-2;Q8IZ73	RNA pseudouridylate synthase domain-containing protein 2	RPUSD2	26.2197	24.2031	24.8837	24.0455	24.7215	24.1868	23.4414	22.9356	1.4982	0.0163	1.4423	1.1099	1.01667	4WT_4 7dG		7	7	19.4	54.097	0.0157151	FALSE	TRUE	FALSE
P26368-2;P26368	P26368-2;P26368	Splicing factor U2AF 65 kDa subunit	U2AF2	29.4849	27.2281	28.098	27.4539	27.8818	26.5683	27.1226	26.6179	1.6031	0.6598	0.9754	0.836	1.01858	4WT_4 7dG		13	13	45	53.12	0.0085102	FALSE	TRUE	FALSE
Q5SW79-3;Q5SW79;Q5SW79-2;Q96L14	Q5SW79-3;Q5SW79;Q5SW79-2	Centrosomal protein of 170 kDa	CEP170	22.9444	21.9531	23.7963	22.744	22.3772	21.7679	21.862	21.352	0.5672	0.1852	1.9343	1.392	1.01968	4WT_3 7dG		7	7	6.4	164.54	0.0178883	FALSE	TRUE	TRUE
Q9UHB9;Q9UHB9-4;Q9UHB9-2;Q9UHB9-3	Q9UHB9;Q9UHB9-4;Q9UHB9-2	Signal recognition particle subunit SRP68	SRP68	26.0845	25.4761	25.4126	24.9324	24.1777	24.5354	24.7659	24.3355	1.9068	0.9407	0.6467	0.5969	1.02278	4WT_4 7dG		10	10	17.2	70.729	0.0139535	FALSE	TRUE	FALSE
Q8WVV9-5;Q8WVV9-4;Q8WVV9;Q8WVV9-3;Q8WVV9-2	Q8WVV9-5;Q8WVV9-4;Q8WVV9	Heterogeneous nuclear ribonucleoprotein L-like	HNRNPLL	26.7075	25.6025	26.379	25.424	26.0886	25.0218	24.8591	24.0394	0.6189	0.5807	1.5199	1.3846	1.02602	4WT_4 7dG		11	10	28.9	56.466	0.00780952	FALSE	TRUE	FALSE
Q8NC51-4;Q8NC51-3	Q8NC51-4;Q8NC51-3	Plasminogen activator inhibitor 1 RNA-binding protein	SERBP1	28.3776	26.9259	27.9096	27.3403	27.6364	26.7121	26.3581	25.7401	0.7412	0.2138	1.5515	1.6002	1.02668	4WT_4 7dG		16	2	47.3	42.426	0.0154777	FALSE	TRUE	FALSE
P07910-4;P07910-2;P07910;P07910-3;P0DMR1;O60812;B7ZW38;B2RXH8	P07910-4;P07910-2;P07910;P07910-3	Heterogeneous nuclear ribonucleoproteins C1/C2	HNRNPC	25.6992	23.9686	25.003	24.7461	24.6271	21.5141	24.8772	24.2421	1.0721	2.4545	0.1258	0.504	1.0391	4WT_3 7dG		5	5	26.4	27.821	0.0407105	FALSE	TRUE	FALSE
P84103-2;P84103	P84103-2;P84103	Serine/arginine-rich splicing factor 3	SRSF3	29.4609	28.1647	28.2089	27.5368	28.3032	27.0123	27.3408	26.545	1.1577	1.1524	0.8681	0.9918	1.0425	4WT_4 7dG		5	4	41.1	14.203	0	FALSE	TRUE	FALSE
P52292	P52292	Importin subunit alpha-1	KPNA2	28.6409	27.4766	28.0034	27.5748	27.4268	26.469	27.1508	26.4317	1.2141	1.0076	0.8526	1.1431	1.05435	4WT_4 7dG		13	13	32.9	57.861	0	FALSE	TRUE	FALSE
Q9P0L0;Q9P0L0-2	Q9P0L0;Q9P0L0-2	Vesicle-associated membrane protein-associated protein A	VAPA	28.3953	26.5574	27.095	26.9973	27.1377	25.8916	25.9944	25.7976	1.2576	0.6658	1.1006	1.1997	1.05593	4WT_4 7dG		8	7	34.9	27.893	0.00384615	FALSE	TRUE	TRUE
P31946-2;P31946	P31946-2;P31946	14-3-3 protein beta/alpha;14-3-3 protein beta/alpha, N-terminally processed	YWHAB	24.299	23.5182	22.3833	22.877	23.3434	20.9737	22.3311	22.1945	0.9556	2.5445	0.0522	0.6825	1.0587	4WT_3 7dG		6	2	27.5	27.85	0.042381	FALSE	TRUE	FALSE
Q86TG7-2;Q86TG7	Q86TG7-2;Q86TG7	Retrotransposon-derived protein PEG10	PEG10	26.5059	25.1097	25.2462	24.241	25.1072	24.2008	24.1877	23.3688	1.3987	0.9089	1.0585	0.8722	1.05958	4WT_4 7dG		5	5	18.5	36.965	0	FALSE	TRUE	FALSE
Q8N4C8;Q8N4C8-2;Q8N4C8-3;Q8N4C8-4;Q8N4C8-5	Q8N4C8;Q8N4C8-2;Q8N4C8-3;Q8N4C8-4;Q8N4C8-5	Misshapen-like kinase 1	MINK1	25.5111	24.5094	24.8444	24.035	24.0624	23.6969	23.8147	23.0832	1.4487	0.8125	1.0297	0.9518	1.06067	4WT_4 7dG		16	7	12.9	149.82	0.00379747	FALSE	TRUE	FALSE
P60660-2;P60660;P14649	P60660-2;P60660	Myosin light polypeptide 6	MYL6	28.243	27.5017	28.4911	27.7442	27.0713	26.6566	27.1858	26.8201	1.1717	0.8451	1.3053	0.9241	1.06155	4WT_4 7dG		8	8	55.6	16.961	0	FALSE	TRUE	FALSE
Q9BTV5	Q9BTV5	Fibronectin type III and SPRY domain-containing protein 1	FSD1	23.2798	22.7106	22.126	22.2902	22.0187	22.8638	19.5587	21.7063	1.2611	-0.1532	2.5673	0.5839	1.06478	3WT_1 7dG		3	3	10.1	55.819	0.0487311	FALSE	TRUE	FALSE
P22626;P22626-2	P22626;P22626-2	Heterogeneous nuclear ribonucleoproteins A2/B1	HNRNPA2B1	29.3794	27.5548	28.771	28.0543	28.4583	26.8436	27.5995	26.5949	0.9211	0.7112	1.1715	1.4594	1.0658	4WT_4 7dG		12	11	44.5	37.429	0.00247934	FALSE	TRUE	FALSE
Q00839;Q00839-2	Q00839;Q00839-2	Heterogeneous nuclear ribonucleoprotein U	HNRNPU	31.0093	29.3461	30.123	29.0248	29.8028	28.5747	28.9773	27.8711	1.2065	0.7714	1.1457	1.1537	1.06933	4WT_4 7dG		23	23	34.4	90.583	0	FALSE	TRUE	FALSE
Q07065	Q07065	Cytoskeleton-associated protein 4	CKAP4	26.9342	25.2409	25.1445	25.7548	25.0141	24.2002	24.5032	25.0784	1.9201	1.0407	0.6413	0.6764	1.06963	4WT_4 7dG		16	16	34.1	66.022	0.00910638	FALSE	TRUE	FALSE
O75569-3;O75569-2;O75569	O75569-3;O75569-2;O75569	Interferon-inducible double-stranded RNA-dependent protein kinase activator A	PRKRA	24.114	23.1876	23.1576	21.9455	21.9839	22.3296	22.127	21.6832	2.1301	0.858	1.0306	0.2623	1.07025	4WT_3 7dG		2	2	8.7	31.635	0.0183869	FALSE	TRUE	FALSE
P61981;Q04917	P61981	14-3-3 protein gamma;14-3-3 protein gamma, N-terminally processed	YWHAG	25.0596	24.0819	23.7517	23.3098	22.8546	22.9101	23.2514	22.8563	2.205	1.1718	0.5003	0.4535	1.08265	4WT_4 7dG		7	4	30	28.302	0.018695	FALSE	TRUE	FALSE
P62701;Q8TD47;P22090	P62701	40S ribosomal protein S4, X isoform	RPS4X	27.153	26.0349	25.8476	25.339	25.56	25.1356	24.9148	24.4258	1.593	0.8993	0.9328	0.9132	1.08458	4WT_4 7dG		7	7	30	29.597	0.00534375	FALSE	TRUE	FALSE
P08708	P08708	40S ribosomal protein S17	RPS17	26.651	25.6193	25.0584	24.6297	25.27	24.239	24.259	23.8502	1.381	1.3803	0.7994	0.7795	1.08505	4WT_4 7dG		5	5	54.8	15.55	0.00526154	FALSE	TRUE	FALSE
Q8WVM0	Q8WVM0	Dimethyladenosine transferase 1, mitochondrial	TFB1M	27.4322	25.0214	26.0789	26.2266	25.414	23.8044	25.5338	25.6602	2.0182	1.217	0.5451	0.5664	1.08668	4WT_4 7dG		11	11	37	39.542	0.0148936	FALSE	TRUE	FALSE
P09914;P09914-2;Q5T764	P09914;P09914-2	Interferon-induced protein with tetratricopeptide repeats 1	IFIT1	26.5437	26.8191	26.8608	25.6436	25.0418	25.807	26.154	24.5093	1.5019	1.0121	0.7068	1.1343	1.08878	4WT_4 7dG		13	12	30.8	55.36	0.0025	FALSE	TRUE	FALSE
O14979-3;O14979-2;O14979	O14979-3;O14979-2;O14979	Heterogeneous nuclear ribonucleoprotein D-like	HNRNPDL	27.4227	26.2869	27.323	25.9665	26.3767	25.4143	26.0216	24.8264	1.046	0.8726	1.3014	1.1401	1.09002	4WT_4 7dG		4	4	22.1	27.191	0	FALSE	TRUE	FALSE
P0DN76;Q01081;Q01081-2;Q01081-3;Q01081-4;Q8WU68-3;Q8WU68-2;Q8WU68	P0DN76;Q01081;Q01081-2	Splicing factor U2AF 35 kDa subunit	U2AF1	28.1835	26.4051	26.5448	25.987	26.5428	25.821	25.0481	25.3041	1.6407	0.5841	1.4967	0.6829	1.1011	4WT_4 7dG		5	5	24.6	27.872	0.0076875	FALSE	TRUE	FALSE
O75382-4;O75382-3;O75382-2;O75382	O75382-4;O75382-3;O75382-2;O75382	Tripartite motif-containing protein 3	TRIM3	24.1727	22.2502	22.475	21.5048	22.4364	20.8143	21.8153	20.9243	1.7363	1.4359	0.6597	0.5805	1.1031	0WT_3 7dG		2	2	4.3	67.725	0.0073985	FALSE	TRUE	FALSE
Q86U42-2;Q86U42;Q92843-2	Q86U42-2;Q86U42;Q92843-2	Polyadenylate-binding protein 2	PABPN1	26.1287	25.0105	25.6694	25.2055	24.7471	24.4201	24.4641	23.9613	1.3816	0.5904	1.2053	1.2442	1.10537	4WT_4 7dG		4	4	14.5	31.496	0.00510448	FALSE	TRUE	FALSE
Q86UE4	Q86UE4	Protein LYRIC	MTDH	27.3055	25.5573	25.7525	25.33	25.1669	25.138	24.7735	24.441	2.1386	0.4193	0.979	0.889	1.10648	4WT_4 7dG		7	7	15.8	63.836	0.0152962	FALSE	TRUE	FALSE
Q8IWS0-5;Q8IWS0-3;Q8IWS0;Q8IWS0-4;Q8IWS0-2	Q8IWS0-5;Q8IWS0-3;Q8IWS0;Q8IWS0-4;Q8IWS0-2	PHD finger protein 6	PHF6	26.8687	24.6449	24.9774	24.797	25.6335	23.5622	24.1297	23.5341	1.2352	1.0827	0.8477	1.2629	1.10712	4WT_4 7dG		6	6	19.9	37.628	0	FALSE	TRUE	FALSE
O43148;O43148-2	O43148;O43148-2	mRNA cap guanine-N7 methyltransferase	RNMT	27.2274	25.599	26.0584	25.3483	25.1783	24.8045	25.1447	24.6028	2.0491	0.7945	0.9137	0.7455	1.1257	4WT_4 7dG		10	10	27.9	54.843	0.00913879	FALSE	TRUE	TRUE
Q92974-3;Q92974-2;Q92974	Q92974-3;Q92974-2;Q92974	Rho guanine nucleotide exchange factor 2	ARHGEF2	23.1532	22.936	23.8715	23.2845	21.2622	22.1846	23.0929	22.1735	1.891	0.7514	0.7786	1.111	1.133	3WT_3 7dG		6	6	7.4	108.24	0.0082	FALSE	TRUE	FALSE
Q9UGR2-2;Q9UGR2	Q9UGR2-2;Q9UGR2	Zinc finger CCCH domain-containing protein 7B	ZC3H7B	22.5181	22.9332	24.2232	23.7079	22.4303	21.9785	22.4345	21.9932	0.0878	0.9547	1.7887	1.7147	1.13647	3WT_4 7dG		4	4	5.1	109.86	0.0180616	FALSE	TRUE	FALSE
P31689;P31689-2	P31689;P31689-2	DnaJ homolog subfamily A member 1	DNAJA1	25.1471	24.1697	24.477	23.6454	22.9158	23.5124	23.3692	23.0934	2.2313	0.6573	1.1078	0.552	1.1371	4WT_4 7dG		5	5	19.6	44.868	0.0158052	FALSE	TRUE	FALSE
O14617-2;O14617-5;O14617-3;O14617-4;O14617	O14617-2;O14617-5;O14617-3;O14617-4;O14617	AP-3 complex subunit delta-1	AP3D1	25.1811	24.2621	24.453	23.5938	23.7757	23.3054	23.0584	22.801	1.4054	0.9567	1.3946	0.7928	1.13738	4WT_4 7dG		9	9	8.4	125.04	0.003125	FALSE	TRUE	FALSE
Q14554-2;Q14554	Q14554-2;Q14554	Protein disulfide-isomerase A5	PDIA5	25.2346	23.8624	24.1986	23.3038	22.9653	23.1911	23.4385	22.4474	2.2693	0.6713	0.7601	0.8564	1.13928	4WT_4 7dG		4	4	15.6	30.124	0.0151628	FALSE	TRUE	FALSE
Q9GZS1-2;Q9GZS1	Q9GZS1-2;Q9GZS1	DNA-directed RNA polymerase I subunit RPA49	POLR1E	22.7025	21.4934	21.7704	22.9586	21.9299	21.262	19.8244	21.3391	0.7726	0.2314	1.946	1.6195	1.14238	3WT_1 7dG		2	2	5	47.26	0.0174164	FALSE	TRUE	FALSE
O43809	O43809	Cleavage and polyadenylation specificity factor subunit 5	NUDT21	25.8957	24.2025	24.081	24.4167	23.9909	23.7899	22.1774	24.0681	1.9048	0.4126	1.9036	0.3486	1.1424	4WT_3 7dG		6	6	25.6	26.227	0.0181183	FALSE	TRUE	FALSE
O76094;O76094-2	O76094;O76094-2	Signal recognition particle subunit SRP72	SRP72	23.3173	25.2464	25.4053	24.7147	21.6808	24.1047	24.3037	24.0149	1.6365	1.1417	1.1016	0.6998	1.1449	3WT_3 7dG		12	12	24.9	74.605	0.00707285	FALSE	TRUE	FALSE
P46940	P46940	Ras GTPase-activating-like protein IQGAP1	IQGAP1	32.5013	31.2414	32.3018	31.6213	30.9948	30.5335	30.9981	30.5345	1.5065	0.7079	1.3037	1.0868	1.15122	4WT_4 7dG		72	69	53.9	189.25	0.00265487	FALSE	TRUE	FALSE
Q9UNZ5	Q9UNZ5	Leydig cell tumor 10 kDa protein homolog	C19orf53	25.8502	23.8296	24.1333	23.4354	23.287	23.3047	23.4844	22.5522	2.5632	0.5249	0.6489	0.8832	1.15505	4WT_4 7dG		4	4	25.3	10.576	0.0224854	FALSE	TRUE	FALSE
Q9UPN3-3;Q9UPN3-2;Q9UPN3-4;Q9UPN3-5;Q9UPN3	Q9UPN3-3;Q9UPN3-2;Q9UPN3-4;Q9UPN3-5;Q9UPN3	Microtubule-actin cross-linking factor 1, isoforms 1/2/3/5	MACF1	25.3732	24.4611	25.7613	25.3137	24.3609	23.6754	24.4898	23.7373	1.0123	0.7857	1.2715	1.5764	1.16147	4WT_4 7dG		20	19	4.9	614.15	0.00275229	FALSE	TRUE	FALSE
Q9Y6R0	Q9Y6R0	Numb-like protein	NUMBL	23.4066	23.5798	24.1268	23.2401	22.1015	22.3873	22.9594	22.2448	1.3051	1.1925	1.1674	0.9953	1.16507	3WT_3 7dG		2	2	4.6	64.891	0	FALSE	TRUE	FALSE
Q15582	Q15582	Transforming growth factor-beta-induced protein ig-h3	TGFBI	29.2132	27.9146	28.3006	27.8822	27.755	26.8572	27.3119	26.706	1.4582	1.0574	0.9887	1.1762	1.17013	4WT_4 7dG		17	17	34.3	74.68	0	FALSE	TRUE	FALSE
P30876	P30876	DNA-directed RNA polymerase II subunit RPB2	POLR2B	25.0683	24.3714	24.7431	23.7489	23.9532	23.2728	23.0504	22.9721	1.1151	1.0986	1.6927	0.7768	1.1708	4WT_4 7dG		8	8	8.5	133.9	0.0048169	FALSE	TRUE	FALSE
Q15233;Q15233-2	Q15233;Q15233-2	Non-POU domain-containing octamer-binding protein	NONO	29.5187	27.2101	28.5455	28.0359	28.0892	26.6713	27.3424	26.5224	1.4295	0.5388	1.2031	1.5135	1.17122	4WT_4 7dG		18	16	41	54.231	0.00937079	FALSE	TRUE	FALSE
P49411	P49411	Elongation factor Tu, mitochondrial	TUFM	24.3661	23.6079	20.9474	22.8741	21.5495	22.7711	20.6088	22.1695	2.8166	0.8368	0.3386	0.7046	1.17415	3WT_2 7dG		3	3	6.9	49.541	0.0381593	FALSE	TRUE	FALSE
P11142;P11142-2;P54652	P11142;P11142-2	Heat shock cognate 71 kDa protein	HSPA8	29.7397	28.7984	28.9254	28.251	28.0016	27.771	27.8741	27.3228	1.7381	1.0274	1.0513	0.9282	1.18625	4WT_4 7dG		18	15	32.7	70.897	0.00530233	FALSE	TRUE	FALSE
Q6P2Q9	Q6P2Q9	Pre-mRNA-processing-splicing factor 8	PRPF8	27.0802	25.6767	25.913	25.2609	25.309	24.8983	24.7283	24.2185	1.7712	0.7784	1.1847	1.0424	1.19418	4WT_4 7dG		16	16	9	273.6	0.00855	FALSE	TRUE	TRUE
Q9Y3X0	Q9Y3X0	Coiled-coil domain-containing protein 9	CCDC9	23.2465	20.3112	22.4268	20.3085	22.0561	20.6674	19.6618	19.1225	1.1904	-0.3562	2.765	1.186	1.1963	3WT_2 7dG		2	2	4	59.702	0.0476034	FALSE	TRUE	FALSE
O00159-2	O00159-2	Unconventional myosin-Ic	MYO1C	29.9183	28.6637	28.8786	27.7902	28.1471	27.5491	27.9302	26.7975	1.7712	1.1146	0.9484	0.9927	1.20672	4WT_4 7dG		28	1	31.4	117.91	0.00518182	FALSE	TRUE	FALSE
P46821	P46821	Microtubule-associated protein 1B;MAP1B heavy chain;MAP1 light chain LC1	MAP1B	28.6088	26.5729	27.6791	26.6274	27.0687	25.7827	26.5179	25.2711	1.5401	0.7902	1.1612	1.3563	1.21195	4WT_4 7dG		36	35	20.1	270.63	0.00357143	FALSE	TRUE	FALSE
P62280	P62280	40S ribosomal protein S11	RPS11	26.8154	25.5956	24.7838	24.5778	25.1325	24.6376	23.7592	23.3811	1.6829	0.958	1.0246	1.1967	1.21555	4WT_4 7dG		5	5	25.9	18.431	0.00337079	FALSE	TRUE	FALSE
Q5T8P6-2;Q5T8P6;Q5T8P6-5;Q5T8P6-4;Q5T8P6-3	Q5T8P6-2;Q5T8P6;Q5T8P6-5;Q5T8P6-4;Q5T8P6-3	RNA-binding protein 26	RBM26	22.3516	20.192	22.5283	22.497	22.1533	20.1448	20.2188	20.188	0.1983	0.0472	2.3095	2.309	1.216	3WT_3 7dG		3	3	4.2	111.02	0.0453644	FALSE	TRUE	TRUE
Q9Y5X2	Q9Y5X2	Sorting nexin-8	SNX8	23.143	23.7054	24.7088	23.6889	22.5866	20.6887	23.8548	23.2396	0.5564	3.0167	0.854	0.4493	1.2191	3WT_2 7dG		5	5	12	52.569	0.0417304	FALSE	TRUE	FALSE
Q14498-3;Q14498-2;Q14498;Q86U06-4;Q86U06-5;Q86U06-2;Q86U06	Q14498-3;Q14498-2;Q14498	RNA-binding protein 39	RBM39	26.4747	24.9963	25.1571	25.0505	24.8917	23.9835	24.3017	23.574	1.583	1.0128	0.8554	1.4765	1.23192	4WT_4 7dG		8	8	17.5	57.089	0.00288462	FALSE	TRUE	FALSE
O43491;O43491-2;O43491-3;O43491-4;Q9H4G0-4;Q9H4G0-3;Q9H4G0-2;Q9H4G0	O43491;O43491-2;O43491-3;O43491-4	Band 4.1-like protein 2	EPB41L2	29.7183	27.8714	28.0659	26.8968	27.7748	26.6294	27.1729	26.0223	1.9435	1.242	0.893	0.8745	1.23825	4WT_4 7dG		30	28	35.7	112.59	0.00846701	FALSE	TRUE	FALSE
Q9Y4C2-2;Q9Y4C2	Q9Y4C2-2;Q9Y4C2	TRPM8 channel-associated factor 1	TCAF1	22.7762	22.1519	22.5887	21.1284	21.9372	20.6787	20.7706	20.2961	0.839	1.4732	1.8181	0.8323	1.24065	3WT_2 7dG		2	2	2.1	101.89	0.00873298	FALSE	TRUE	FALSE
P27694	P27694	Replication protein A 70 kDa DNA-binding subunit;Replication protein A 70 kDa DNA-binding subunit, N-terminally processed	RPA1	25.3734	24.7862	25.1715	23.5147	23.4604	23.2809	24.2549	22.8862	1.913	1.5053	0.9166	0.6285	1.24085	4WT_4 7dG		6	6	12.8	68.137	0.00826891	FALSE	TRUE	FALSE
P78559;P78559-2	P78559;P78559-2	Microtubule-associated protein 1A;MAP1A heavy chain;MAP1 light chain LC2	MAP1A	24.2791	20.4202	20.6685	19.9289	21.3202	20.6049	19.5238	18.8361	2.9589	-0.1847	1.1447	1.0928	1.25293	4WT_3 7dG		4	3	1.7	305.48	0.0455574	FALSE	TRUE	FALSE
P50548;P50548-2	P50548;P50548-2	ETS domain-containing transcription factor ERF	ERF	23.5571	23.8575	23.3247	22.9648	22.0907	22.9443	21.0455	22.6062	1.4664	0.9132	2.2792	0.3586	1.25435	3WT_2 7dG		2	2	6.6	58.702	0.0153864	FALSE	TRUE	FALSE
O43709;O43709-3;O43709-2	O43709;O43709-3	Probable 18S rRNA (guanine-N(7))-methyltransferase	WBSCR22	26.7833	25.956	26.0287	25.3124	24.9237	24.8948	24.7792	24.4081	1.8596	1.0612	1.2495	0.9043	1.26865	4WT_4 7dG		4	4	23.8	31.88	0.00475	FALSE	TRUE	TRUE
P17844;P17844-2	P17844;P17844-2	Probable ATP-dependent RNA helicase DDX5	DDX5	29.7058	27.9478	28.8152	28.2466	28.082	26.9108	27.672	26.96	1.6238	1.037	1.1432	1.2866	1.27265	4WT_4 7dG		22	14	37.5	69.147	0	FALSE	TRUE	TRUE
Q13435	Q13435	Splicing factor 3B subunit 2	SF3B2	28.4006	27.3096	27.8431	27.2078	26.9797	26.1853	26.5142	25.8993	1.4209	1.1243	1.3289	1.3085	1.29565	4WT_4 7dG		21	21	29.1	100.23	0	FALSE	TRUE	FALSE
Q15014	Q15014	Mortality factor 4-like protein 2	MORF4L2	27.3945	25.9675	26.4454	25.979	25.6139	24.8001	25.3603	24.7912	1.7806	1.1674	1.0851	1.1878	1.30523	4WT_4 7dG		10	8	43.1	32.307	0.00405405	FALSE	TRUE	TRUE
P35240;P35240-4;P35240-6;P35240-5;P35240-8;P35240-3;P35240-2;P35240-7;P35240-10;P35240-9	P35240;P35240-4;P35240-6;P35240-5;P35240-8;P35240-3;P35240-2	Merlin	NF2	29.0592	27.3103	27.9059	26.9095	27.3471	26.1775	26.7866	25.6222	1.7121	1.1328	1.1193	1.2873	1.31288	4WT_4 7dG		16	16	26.1	69.689	0	FALSE	TRUE	FALSE
P06748-2;P06748;P06748-3	P06748-2;P06748;P06748-3	Nucleophosmin	NPM1	29.236	27.7288	27.8255	27.1721	27.7804	25.9544	26.714	26.256	1.4556	1.7744	1.1115	0.9161	1.3144	4WT_4 7dG		9	9	40	29.464	0.00285714	FALSE	TRUE	FALSE
O15347	O15347	High mobility group protein B3	HMGB3	29.0043	28.1237	28.3638	26.6939	27.1325	26.7017	26.9239	26.1523	1.8718	1.422	1.4399	0.5416	1.31883	4WT_4 7dG		5	5	20.5	22.98	0.00786792	FALSE	TRUE	FALSE
Q96PK6;Q96PK6-2;Q96PK6-3;Q96PK6-4	Q96PK6	RNA-binding protein 14	RBM14	26.0518	24.3572	24.5508	24.1415	23.226	23.4691	23.977	23.109	2.8258	0.8881	0.5738	1.0325	1.33005	4WT_4 7dG		8	7	14.6	69.491	0.0184021	FALSE	TRUE	FALSE
P67809;Q9Y2T7	P67809	Nuclease-sensitive element-binding protein 1	YBX1	32.2906	30.8122	31.5084	31.0591	30.7229	29.8447	30.1005	29.6702	1.5677	0.9675	1.4079	1.3889	1.333	4WT_4 7dG		17	13	71.6	35.924	0	FALSE	TRUE	FALSE
P40222	P40222	Alpha-taxilin	TXLNA	24.7869	24.1666	24.7326	23.3931	22.8054	22.7488	23.6539	22.5389	1.9815	1.4178	1.0787	0.8542	1.33305	4WT_3 7dG		6	6	17.6	61.89	0.00790751	FALSE	TRUE	FALSE
Q92841;Q92841-1;Q92841-3;Q92841-2	Q92841;Q92841-1;Q92841-3;Q92841-2	Probable ATP-dependent RNA helicase DDX17	DDX17	27.3866	26.132	27.0523	26.0956	25.7109	25.2591	25.6069	24.6725	1.6757	0.8729	1.4454	1.4231	1.35428	4WT_4 7dG		19	11	30.7	80.272	0.00394737	FALSE	TRUE	TRUE
P62899;P62899-3;P62899-2	P62899;P62899-3;P62899-2	60S ribosomal protein L31	RPL31	27.9518	27.0764	26.7984	26.3848	25.8386	25.7854	25.9759	25.1772	2.1132	1.291	0.8225	1.2076	1.35858	4WT_4 7dG		4	4	32.8	14.463	0.00855385	FALSE	TRUE	FALSE
P62277	P62277	40S ribosomal protein S13	RPS13	26.2302	25.0696	24.8916	24.1393	23.9213	24.0423	23.3484	23.5493	2.3089	1.0273	1.5432	0.59	1.36735	4WT_4 7dG		4	4	29.1	17.222	0.00940659	FALSE	TRUE	FALSE
Q8N5A5-3;Q8N5A5-2;Q8N5A5;Q8N5A5-4	Q8N5A5-3;Q8N5A5-2;Q8N5A5;Q8N5A5-4	Zinc finger CCCH-type with G patch domain-containing protein	ZGPAT	23.2522	22.0385	22.9564	22.3772	21.6412	21.211	21.1448	21.1512	1.611	0.8275	1.8116	1.226	1.36902	3WT_2 7dG		4	4	10.4	54.604	0.00514286	FALSE	TRUE	FALSE
Q01804;Q01804-5;Q01804-3;Q01804-4	Q01804;Q01804-5;Q01804-3	OTU domain-containing protein 4	OTUD4	23.7714	22.5163	23.372	22.6484	23.1221	22.3508	20.377	20.9602	0.6493	0.1655	2.995	1.6882	1.3745	4WT_0 7dG	WT	5	5	6.8	124.04	0.033629	FALSE	TRUE	TRUE
Q8N441	Q8N441	Fibroblast growth factor receptor-like 1	FGFRL1	27.1075	25.2212	24.8768	24.9754	23.8981	23.9928	24.5229	24.2504	3.2094	1.2284	0.3539	0.725	1.37918	4WT_4 7dG		5	5	12.3	54.536	0.0349393	FALSE	TRUE	FALSE
Q13151	Q13151	Heterogeneous nuclear ribonucleoprotein A0	HNRNPA0	28.4222	26.474	27.2198	26.4638	26.6016	25.3786	25.9176	25.1043	1.8206	1.0954	1.3022	1.3595	1.39443	4WT_4 7dG		8	8	33.1	30.84	0	FALSE	TRUE	FALSE
P23458	P23458	Tyrosine-protein kinase JAK1	JAK1	24.2229	22.6756	23.2306	22.0346	22.1251	22.4199	22.7213	19.2719	2.0978	0.2557	0.5093	2.7627	1.40638	4WT_2 7dG		3	2	2.9	133.28	0.0270445	FALSE	TRUE	FALSE
P35269	P35269	General transcription factor IIF subunit 1	GTF2F1	24.1862	23.2298	23.9836	22.5751	21.9554	21.0224	23.3645	22.0046	2.2308	2.2074	0.6191	0.5705	1.40695	4WT_2 7dG		4	4	13	58.24	0.0151188	FALSE	TRUE	FALSE
Q92804-2;Q92804	Q92804-2;Q92804	TATA-binding protein-associated factor 2N	TAF15	26.0057	24.2343	26.2474	24.5789	24.0325	23.6904	24.1078	23.6061	1.9732	0.5439	2.1396	0.9728	1.40738	4WT_4 7dG		6	4	17.5	61.557	0.00917143	FALSE	TRUE	FALSE
P57772;P57772-2	P57772;P57772-2	Selenocysteine-specific elongation factor	EEFSEC	27.4001	26.5852	26.0393	25.2439	24.9755	25.159	25.1307	24.3547	2.4246	1.4262	0.9086	0.8892	1.41215	4WT_4 7dG		12	12	27.5	65.304	0.00748289	FALSE	TRUE	FALSE
P62847-2;P62847-3;P62847;P62847-4	P62847-2;P62847-3;P62847;P62847-4	40S ribosomal protein S24	RPS24	26.3642	24.9593	24.3875	23.6642	24.5567	23.3005	22.9168	22.9151	1.8075	1.6588	1.4707	0.7491	1.42153	4WT_4 7dG		4	4	35.4	15.069	0.00468493	FALSE	TRUE	FALSE
Q96F86	Q96F86	Enhancer of mRNA-decapping protein 3	EDC3	27.3154	26.3017	26.7123	25.8267	25.4865	24.9001	25.3674	24.6353	1.8289	1.4016	1.3449	1.1914	1.4417	4WT_4 7dG		13	13	29.9	56.077	0	FALSE	TRUE	FALSE
Q9BPX6;Q9BPX6-3;Q9BPX6-2;Q9BPX6-5;Q9BPX6-4	Q9BPX6;Q9BPX6-3;Q9BPX6-2;Q9BPX6-5;Q9BPX6-4	Calcium uptake protein 1, mitochondrial	MICU1	27.046	25.5801	25.4292	25.073	24.7267	24.1688	24.3324	24.1149	2.3193	1.4113	1.0968	0.9581	1.44638	4WT_4 7dG		9	9	18.9	54.351	0.00790521	FALSE	TRUE	FALSE
P35268	P35268	60S ribosomal protein L22	RPL22	31.1718	30.3405	29.7899	29.0697	28.8032	28.6	28.8065	28.3565	2.3686	1.7405	0.9834	0.7132	1.45142	4WT_4 7dG		4	4	50.8	14.787	0.00742642	FALSE	TRUE	FALSE
Q15717;Q15717-2	Q15717;Q15717-2	ELAV-like protein 1	ELAVL1	25.5991	22.3189	24.0829	22.3627	23.0528	21.6178	22.2115	21.5993	2.5463	0.7011	1.8714	0.7634	1.47055	4WT_4 7dG		4	4	11.7	36.091	0.0159609	FALSE	TRUE	FALSE
P62266	P62266	40S ribosomal protein S23	RPS23	26.9492	26.5702	25.6024	25.0651	24.8821	25.3494	24.2211	23.8446	2.0671	1.2208	1.3813	1.2205	1.47243	4WT_4 7dG		4	4	28.7	15.807	0.00306122	FALSE	TRUE	FALSE
Q8ND56-3;Q8ND56-2;Q8ND56	Q8ND56-3;Q8ND56-2;Q8ND56	Protein LSM14 homolog A	LSM14A	28.6418	27.1143	27.3809	26.3768	27.0622	26.0298	25.8333	24.69	1.5796	1.0845	1.5476	1.6868	1.47462	4WT_4 7dG		7	7	16.8	46.411	0	FALSE	TRUE	FALSE
Q9P265;Q14689-3;Q14689-2;Q14689-4;Q14689-5;Q14689-6;Q14689	Q9P265	Disco-interacting protein 2 homolog B	DIP2B	24.0836	24.1324	23.763	23.2404	22.6515	22.4719	22.4367	21.7437	1.4321	1.6605	1.3263	1.4967	1.4789	4WT_2 7dG		6	6	5.5	171.49	0	FALSE	TRUE	FALSE
Q09028-3;Q09028	Q09028-3;Q09028	Histone-binding protein RBBP4	RBBP4	25.3016	23.8672	24.1318	23.4996	22.1367	22.4298	23.3041	23.0058	3.1649	1.4374	0.8277	0.4938	1.48095	4WT_3 7dG		4	1	8.3	46.158	0.0214059	FALSE	TRUE	FALSE
P78527;P78527-2	P78527;P78527-2	DNA-dependent protein kinase catalytic subunit	PRKDC	30.8357	29.6757	30.0295	29.6805	28.7594	28.3708	28.7103	28.4228	2.0763	1.3049	1.3192	1.2577	1.48952	4WT_4 7dG		100	100	27.8	469.08	0.00365854	FALSE	TRUE	FALSE
P62829	P62829	60S ribosomal protein L23	RPL23	31.2089	29.8353	29.6102	28.7741	28.8074	28.5474	28.4779	27.4437	2.4015	1.2879	1.1323	1.3304	1.53802	4WT_4 7dG		5	5	50.7	14.865	0.00921547	FALSE	TRUE	FALSE
Q13283;Q13283-2	Q13283	Ras GTPase-activating protein-binding protein 1	G3BP1	30.6603	29.3938	30.2078	29.5579	29.215	28.1865	28.5403	27.7119	1.4453	1.2073	1.6675	1.846	1.54153	4WT_4 7dG		17	16	56	52.164	0	FALSE	TRUE	FALSE
P09661	P09661	U2 small nuclear ribonucleoprotein A	SNRPA1	26.7643	25.2352	25.7161	25.605	24.2921	23.9008	24.9387	23.9352	2.4722	1.3344	0.7774	1.6698	1.56345	4WT_4 7dG		7	7	37.3	28.415	0.00844635	FALSE	TRUE	FALSE
Q4KMP7;Q4KMP7-2	Q4KMP7	TBC1 domain family member 10B	TBC1D10B	26.8055	25.287	25.3171	24.2311	24.8231	23.8101	23.8612	22.8752	1.9824	1.4769	1.4559	1.3559	1.56778	4WT_4 7dG		11	11	14.7	87.198	0	FALSE	TRUE	FALSE
P04637-4;P04637;P04637-5;P04637-6;P04637-2;P04637-3;P04637-7;P04637-8;P04637-9	P04637-4;P04637;P04637-5;P04637-6;P04637-2;P04637-3;P04637-7;P04637-8;P04637-9	Cellular tumor antigen p53	TP53	26.3329	24.5566	25.9354	24.6815	23.7035	23.8767	23.8007	23.8474	2.6294	0.6799	2.1347	0.8341	1.56953	4WT_4 7dG		8	8	25.4	39.32	0.0158065	FALSE	TRUE	FALSE
Q9BZF3-4;Q9BZF3;Q9BZF3-3;Q9BZF3-5;Q9BZF3-2;Q9BZF3-6	Q9BZF3-4;Q9BZF3;Q9BZF3-3;Q9BZF3-5;Q9BZF3-2;Q9BZF3-6	Oxysterol-binding protein-related protein 6	OSBPL6	24.2805	21.993	21.2853	20.7185	22.2857	21.475	18.195	20.0006	1.9948	0.518	3.0903	0.7179	1.58025	4WT_1 7dG		4	4	5.5	102.63	0.0184503	FALSE	TRUE	FALSE
Q8NDI1-3;Q8NDI1-2;Q8NDI1;Q8N3D4	Q8NDI1-3;Q8NDI1-2;Q8NDI1	EH domain-binding protein 1	EHBP1	27.2924	25.7754	25.6231	23.8781	25.2556	24.4307	23.7744	22.7749	2.0368	1.3447	1.8487	1.1032	1.58335	4WT_4 7dG		13	13	15.7	132.32	0.00309278	FALSE	TRUE	FALSE
Q01813;Q01813-2	Q01813;Q01813-2	ATP-dependent 6-phosphofructokinase, platelet type	PFKP	28.4896	28.0877	27.6753	27.0983	25.8461	26.7378	26.5242	25.8904	2.6435	1.3499	1.1511	1.2079	1.5881	4WT_4 7dG		16	13	25.4	85.595	0.00738053	FALSE	TRUE	FALSE
O95347;O95347-2	O95347;O95347-2	Structural maintenance of chromosomes protein 2	SMC2	27.0122	25.4194	26.3036	25.7247	24.8125	24.1005	24.7436	24.4482	2.1997	1.3189	1.56	1.2765	1.58877	4WT_4 7dG		15	15	14.2	135.65	0.00344828	FALSE	TRUE	FALSE
Q8IYU8	Q8IYU8	Calcium uptake protein 2, mitochondrial	MICU2	27.0497	26.0528	25.9877	25.7696	24.4366	24.3463	24.7945	24.8904	2.6131	1.7065	1.1932	0.8792	1.598	4WT_4 7dG		7	7	23	49.666	0.00806557	FALSE	TRUE	FALSE
P49790-2;P49790;P49790-3	P49790-2;P49790;P49790-3	Nuclear pore complex protein Nup153	NUP153	23.7537	22.3606	23.8895	22.9714	20.9813	21.7989	22.0354	21.7125	2.7724	0.5617	1.8541	1.2589	1.61178	3WT_3 7dG		5	5	5.1	149.39	0.0121492	FALSE	TRUE	FALSE
Q9NTJ3;Q9NTJ3-2	Q9NTJ3;Q9NTJ3-2	Structural maintenance of chromosomes protein 4	SMC4	27.8502	26.1271	26.7497	26.3524	25.5572	24.8797	25.3693	24.8075	2.293	1.2474	1.3804	1.5449	1.61642	4WT_4 7dG		23	23	20.5	147.18	0.00283019	FALSE	TRUE	FALSE
O75643;O75643-2	O75643	U5 small nuclear ribonucleoprotein 200 kDa helicase	SNRNP200	25.7678	24.5336	24.6673	24.0354	22.7875	23.2001	23.4651	22.9596	2.9803	1.3335	1.2022	1.0758	1.64795	4WT_3 7dG		10	10	6.1	244.5	0.00927076	FALSE	TRUE	FALSE
O60832;O60832-2	O60832;O60832-2	H/ACA ribonucleoprotein complex subunit 4	DKC1	24.6941	23.1867	24.7019	23.0882	22.0804	20.6426	23.2409	22.9916	2.6137	2.5441	1.461	0.0966	1.67885	4WT_2 7dG		7	7	15	57.673	0.017961	FALSE	TRUE	FALSE
P26038	P26038	Moesin	MSN	34.3893	32.6741	32.9675	32.0879	32.0019	31.1185	31.6058	30.6706	2.3874	1.5556	1.3617	1.4173	1.6805	4WT_4 7dG		40	27	66.7	67.819	0.00294118	FALSE	TRUE	FALSE
Q14258	Q14258	E3 ubiquitin/ISG15 ligase TRIM25	TRIM25	28.0747	26.434	28.1078	27.6063	25.3184	25.0044	26.9976	26.0914	2.7563	1.4296	1.1102	1.5149	1.70275	4WT_4 7dG		18	18	30	70.973	0.00783099	FALSE	TRUE	FALSE
Q9P035;Q9P035-2	Q9P035	Very-long-chain (3R)-3-hydroxyacyl-CoA dehydratase 3	HACD3	26.8099	25.8602	25.9247	25.6201	24.3737	24.6649	24.0851	24.2652	2.4362	1.1953	1.8396	1.3549	1.7065	4WT_4 7dG		5	5	16.9	43.159	0.00478322	FALSE	TRUE	FALSE
Q6UXN9	Q6UXN9	WD repeat-containing protein 82	WDR82	23.186	22.94	23.0047	24.307	22.166	22.3143	20.4084	21.6979	1.02	0.6257	2.5963	2.6091	1.71277	3WT_1 7dG		3	3	10.9	35.079	0.0149804	FALSE	TRUE	FALSE
Q96HJ9-2;Q9Y383-3;Q9Y383-2;Q9Y383	Q96HJ9-2;Q9Y383-3;Q9Y383-2;Q9Y383	Putative RNA-binding protein Luc7-like 2	LUC7L2	26.7984	23.6205	23.6289	22.9826	23.9159	22.6965	21.8693	21.6051	2.8825	0.924	1.7596	1.3775	1.7359	4WT_4 7dG		6	4	13.5	54.223	0.00790361	FALSE	TRUE	FALSE
P15311	P15311	Ezrin	EZR	31.1177	29.1288	29.7131	28.8134	28.7649	27.5226	28.2421	27.2318	2.3528	1.6062	1.471	1.5816	1.7529	4WT_4 7dG		32	19	50.5	69.412	0.00422535	FALSE	TRUE	FALSE
Q8NBX0	Q8NBX0	Saccharopine dehydrogenase-like oxidoreductase	SCCPDH	24.052	25.1603	25.4503	25.3476	23.0489	23.1714	23.2893	23.4394	1.0031	1.9889	2.161	1.9082	1.7653	3WT_3 7dG		4	4	13.5	47.151	0.00272727	FALSE	TRUE	FALSE
Q9NRW3	Q9NRW3	DNA dC->dU-editing enzyme APOBEC-3C	APOBEC3C	22.7968	21.3591	18.2157	21.6005	21.1902	17.4381	17.9093	20.3667	1.6066	3.921	0.3064	1.2338	1.76695	2WT_3 7dG		1	1	6.8	22.826	0.0269813	FALSE	TRUE	FALSE
Q8IUD2-2;Q8IUD2-3;Q8IUD2;Q8IUD2-5;Q8IUD2-4	Q8IUD2-2;Q8IUD2-3;Q8IUD2;Q8IUD2-5;Q8IUD2-4	ELKS/Rab6-interacting/CAST family member 1	ERC1	25.0464	23.563	24.4154	23.8876	21.9131	21.1855	23.7596	22.8589	3.1333	2.3775	0.6558	1.0287	1.79882	4WT_2 7dG		7	7	9.2	113.92	0.0157108	FALSE	TRUE	FALSE
Q9P0V3;Q9P0V3-2	Q9P0V3;Q9P0V3-2	SH3 domain-binding protein 4	SH3BP4	26.2101	25.3954	25.8558	25.1931	22.1925	24.1443	24.9525	24.1336	4.0176	1.2511	0.9033	1.0595	1.80787	4WT_3 7dG		12	12	17.8	107.49	0.0226504	FALSE	TRUE	FALSE
P18621;P18621-3;P18621-2	P18621;P18621-3;P18621-2	60S ribosomal protein L17	RPL17	27.4905	26.1006	25.7394	25.3992	25.4271	24.4904	24.2846	23.2847	2.0634	1.6102	1.4548	2.1145	1.81072	4WT_4 7dG		4	4	22.3	21.397	0	FALSE	TRUE	FALSE
O75396	O75396	Vesicle-trafficking protein SEC22b	SEC22B	26.2388	25.7213	25.2553	25.2561	24.033	23.4848	23.5177	24.1847	2.2058	2.2365	1.7376	1.0714	1.81282	4WT_4 7dG		6	6	33.5	24.593	0.0025641	FALSE	TRUE	FALSE
Q2M1Z3	Q2M1Z3	Rho GTPase-activating protein 31	ARHGAP31	24.5492	22.2952	21.6636	21.3854	20.7346	20.7993	20.8316	20.2504	3.8146	1.4959	0.832	1.135	1.81937	4WT_1 7dG		4	4	3.9	156.98	0.0189462	FALSE	TRUE	FALSE
Q5T6F2	Q5T6F2	Ubiquitin-associated protein 2	UBAP2	24.1779	21.2938	22.6202	22.0878	22.2905	20.5185	19.9219	20.0909	1.8874	0.7753	2.6983	1.9969	1.83948	3WT_1 7dG		2	2	2.1	117.11	0.00768664	FALSE	TRUE	FALSE
Q9UN79	Q9UN79	Transcription factor SOX-13	SOX13	24.1701	24.0578	23.876	22.8399	21.5537	22.4532	21.8789	21.6699	2.6164	1.6046	1.9971	1.17	1.84703	4WT_3 7dG		4	4	9.2	69.228	0.00716779	FALSE	TRUE	FALSE
Q15334	Q15334	Lethal(2) giant larvae protein homolog 1	LLGL1	29.0831	27.8009	27.5625	26.5676	26.6422	25.8587	25.9008	25.1848	2.4409	1.9422	1.6617	1.3828	1.8569	4WT_4 7dG		19	19	24.6	115.42	0.00410959	FALSE	TRUE	FALSE
Q9UGM6;Q9UGM6-2	Q9UGM6;Q9UGM6-2	Tryptophan--tRNA ligase, mitochondrial	WARS2	26.1528	24.6662	25.9194	25.0334	22.5355	23.2995	24.4614	23.9975	3.6173	1.3667	1.458	1.0359	1.86948	4WT_3 7dG		6	6	27.5	40.146	0.0151235	FALSE	TRUE	FALSE
Q9UJF2-2;Q9UJF2;Q5VWQ8-3;Q5VWQ8-4;Q5VWQ8-2;Q5VWQ8-5;Q5VWQ8;Q96PV0-3;Q96PV0-2;Q96PV0-4;Q96PV0	Q9UJF2-2;Q9UJF2	Ras GTPase-activating protein nGAP	RASAL2	27.23	26.442	26.1257	25.8513	24.0049	24.7718	25.048	24.2958	3.2251	1.6702	1.0777	1.5555	1.88213	4WT_4 7dG		15	15	15.3	143.9	0.00765759	FALSE	TRUE	FALSE
P50416;P50416-2	P50416;P50416-2	Carnitine O-palmitoyltransferase 1, liver isoform	CPT1A	29.6112	28.1865	28.5661	28.255	27.217	26.7165	26.6189	26.4986	2.3942	1.47	1.9472	1.7564	1.89195	4WT_4 7dG		21	21	30.9	88.367	0	FALSE	TRUE	FALSE
Q7KZI7-10;Q7KZI7-13;Q7KZI7-7;Q7KZI7-2;Q7KZI7-15;Q7KZI7-5;Q7KZI7-16;Q7KZI7-4;Q7KZI7-9;Q7KZI7-12;Q7KZI7-14;Q7KZI7-3;Q7KZI7-6;Q7KZI7-11;Q7KZI7-8;Q7KZI7	Q7KZI7-10;Q7KZI7-13;Q7KZI7-7;Q7KZI7-2;Q7KZI7-15;Q7KZI7-5;Q7KZI7-16;Q7KZI7-4;Q7KZI7-9;Q7KZI7-12;Q7KZI7-14;Q7KZI7-3;Q7KZI7-6;Q7KZI7-11;Q7KZI7-8;Q7KZI7	Serine/threonine-protein kinase MARK2	MARK2	26.2589	23.9631	25.382	24.0631	23.3844	22.6534	23.5015	22.492	2.8745	1.3097	1.8805	1.5711	1.90895	4WT_4 7dG		8	8	16.9	77.068	0.00834146	FALSE	TRUE	TRUE
P61247	P61247	40S ribosomal protein S3a	RPS3A	25.2995	24.7715	24.4317	23.7628	21.3958	22.7349	23.4383	23.0503	3.9037	2.0366	0.9934	0.7125	1.91155	4WT_3 7dG		5	5	18.6	29.945	0.0185963	FALSE	TRUE	FALSE
P62633-8;P62633-4	P62633-8;P62633-4	Cellular nucleic acid-binding protein	CNBP	29.4905	25.6905	26.0351	25.4538	26.2096	24.4975	24.6334	23.6544	3.2809	1.193	1.4017	1.7994	1.91875	4WT_4 7dG		9	1	56.1	18.871	0.00771765	FALSE	TRUE	FALSE
Q8IX90;Q8IX90-3	Q8IX90;Q8IX90-3	Spindle and kinetochore-associated protein 3	SKA3	24.3758	21.8068	22.1589	22.3747	21.4156	20.1144	21.9237	19.4896	2.9602	1.6924	0.2352	2.8851	1.94322	3WT_1 7dG		3	3	9.2	46.359	0.0153412	FALSE	TRUE	FALSE
P62140;P36873;P62136;P36873-2;P62136-2	P62140	Serine/threonine-protein phosphatase PP1-beta catalytic subunit	PPP1CB	24.9665	22.2737	23.1006	22.6452	21.673	20.9203	21.5911	21.0165	3.2935	1.3534	1.5095	1.6287	1.94627	4WT_0 7dG	WT	3	3	12.2	37.186	0.00837447	FALSE	TRUE	FALSE
O94964;O94964-2;O94964-4;O94964-3;Q5TF21	O94964;O94964-2;O94964-4	Protein SOGA1;N-terminal form;C-terminal 80 kDa form	SOGA1	23.7053	22.511	24.4554	23.5908	22.0998	22.0002	21.1345	21.2377	1.6055	0.5108	3.3209	2.3531	1.94758	3WT_3 7dG		8	7	6.2	159.76	0.0158576	FALSE	TRUE	FALSE
O43818	O43818	U3 small nucleolar RNA-interacting protein 2	RRP9	23.8492	22.3375	23.2734	22.8367	22.7988	20.9088	20.7687	19.9965	1.0504	1.4287	2.5047	2.8402	1.956	3WT_0 7dG		5	5	14.1	51.84	0.00761644	FALSE	TRUE	FALSE
O75147-2;O75147-1;O75147-4;O75147	O75147-2;O75147-1;O75147-4;O75147	Obscurin-like protein 1	OBSL1	26.6675	25.52	25.5049	23.9079	23.5659	23.5904	23.5162	23.0641	3.1016	1.9296	1.9887	0.8438	1.96593	4WT_4 7dG		14	14	18.7	113.27	0.00816598	FALSE	TRUE	TRUE
P54136;P54136-2	P54136;P54136-2	Arginine--tRNA ligase, cytoplasmic	RARS	30.5265	29.7337	29.8033	28.6202	27.8209	27.7244	28.0959	27.133	2.7056	2.0093	1.7074	1.4872	1.97737	4WT_4 7dG		28	28	50	75.378	0.00340909	FALSE	TRUE	FALSE
Q13155	Q13155	Aminoacyl tRNA synthase complex-interacting multifunctional protein 2	AIMP2	28.9256	27.2599	27.1802	26.0801	25.622	25.4702	25.7359	24.6444	3.3036	1.7897	1.4443	1.4357	1.99332	4WT_4 7dG		10	10	48.8	35.348	0.00741333	FALSE	TRUE	FALSE
P56192;P56192-2	P56192;P56192-2	Methionine--tRNA ligase, cytoplasmic	MARS	30.0233	28.5061	28.7224	27.3026	26.9642	26.5419	26.9914	26.0394	3.0591	1.9642	1.731	1.2632	2.00438	4WT_4 7dG		24	24	33.1	101.11	0.00906522	FALSE	TRUE	FALSE
Q15185-4;Q15185;Q15185-3	Q15185-4;Q15185;Q15185-3	Prostaglandin E synthase 3	PTGES3	25.9796	23.5871	22.6142	22.7863	21.8877	21.1103	21.4024	22.5127	4.0919	2.4768	1.2118	0.2736	2.01353	4WT_1 7dG		3	3	15.8	16.476	0.0225401	FALSE	TRUE	FALSE
O00571;O00571-2;O15523-3;Q9NQI0-3;Q9NQI0-2;Q9NQI0-4;Q9NQI0	O00571;O00571-2	ATP-dependent RNA helicase DDX3X	DDX3X	31.1877	29.4463	30.6359	29.7493	29.0098	27.9844	28.3618	27.6082	2.1779	1.4619	2.2741	2.1411	2.01375	4WT_4 7dG		31	10	55.4	73.243	0	FALSE	TRUE	TRUE
P20290-2;P20290	P20290-2;P20290	Transcription factor BTF3	BTF3	24.9516	23.4253	22.7903	22.4528	22.0938	20.9899	21.9502	20.5076	2.8578	2.4354	0.8401	1.9452	2.01962	4WT_1 7dG		2	2	20.4	17.699	0.00775814	FALSE	TRUE	FALSE
P35241;P35241-5;P35241-4;P35241-2;P35241-3	P35241;P35241-5;P35241-4	Radixin	RDX	31.6718	29.9931	30.5178	29.5725	29.0176	28.0712	28.7561	27.8222	2.6542	1.9219	1.7617	1.7503	2.02203	4WT_4 7dG		37	22	57.8	68.563	0	FALSE	TRUE	FALSE
Q92879-2;Q92879-3;Q92879-6;Q92879;Q92879-4;Q92879-5;O95319-5;O95319-2;O95319;O95319-4;O95319-3	Q92879-2;Q92879-3;Q92879-6;Q92879;Q92879-4;Q92879-5	CUGBP Elav-like family member 1	CELF1	27.96	26.1608	26.7285	25.8607	24.9741	23.8729	25.3764	24.398	2.9859	2.2879	1.3521	1.4627	2.02215	4WT_4 7dG		8	8	16.6	51.545	0.00916484	FALSE	TRUE	FALSE
Q15629-2;Q15629	Q15629-2;Q15629	Translocating chain-associated membrane protein 1	TRAM1	23.2044	24.4268	23.374	24.2185	21.6638	21.2091	22.0903	22.136	1.5406	3.2177	1.2837	2.0825	2.03113	3WT_2 7dG		2	2	5.2	39.682	0.00794286	FALSE	TRUE	FALSE
P14868;P14868-2	P14868;P14868-2	Aspartate--tRNA ligase, cytoplasmic	DARS	31.0646	30.2029	30.2417	28.9651	28.1572	28.166	28.5198	27.499	2.9074	2.0369	1.7219	1.4661	2.03308	4WT_4 7dG		26	26	58.7	57.136	0.00542857	FALSE	TRUE	FALSE
O43324;O43324-2	O43324;O43324-2	Eukaryotic translation elongation factor 1 epsilon-1	EEF1E1	28.8622	28.5733	28.5925	27.3912	26.3389	26.4627	26.4973	25.9529	2.5233	2.1106	2.0952	1.4383	2.04185	4WT_4 7dG		8	8	54	19.81	0	FALSE	TRUE	FALSE
P49841;P49841-2	P49841;P49841-2	Glycogen synthase kinase-3 beta	GSK3B	25.058	23.3529	23.7714	20.6107	22.0131	21.0271	20.8794	20.5904	3.0449	2.3258	2.892	0.0203	2.07075	3WT_2 7dG		2	2	11	46.744	0.01576	FALSE	TRUE	FALSE
P07814	P07814	Bifunctional glutamate/proline--tRNA ligase;Glutamate--tRNA ligase;Proline--tRNA ligase	EPRS	31.9969	31.1951	31.1976	29.9725	29.1096	29.1923	29.4589	28.3105	2.8873	2.0028	1.7387	1.662	2.0727	4WT_4 7dG		56	55	45.2	170.59	0.00322581	FALSE	TRUE	FALSE
Q9UN86-2;Q9UN86	Q9UN86-2;Q9UN86	Ras GTPase-activating protein-binding protein 2	G3BP2	28.4235	26.9099	27.5534	26.9766	25.9443	25.3515	25.6608	24.5892	2.4792	1.5584	1.8926	2.3874	2.0794	4WT_4 7dG		11	10	35	50.817	0	FALSE	TRUE	FALSE
O95786;O95786-2	O95786;O95786-2	Probable ATP-dependent RNA helicase DDX58	DDX58	25.6061	26.6465	25.5471	24.8726	21.9811	24.6475	24.0971	23.6004	3.625	1.999	1.45	1.2722	2.08655	4WT_3 7dG		12	12	13.9	106.6	0.00745455	FALSE	TRUE	FALSE
P47897;P47897-2	P47897;P47897-2	Glutamine--tRNA ligase	QARS	30.9419	30.0757	30.1828	28.8743	27.836	28.1566	28.4548	27.2757	3.1059	1.9191	1.728	1.5986	2.0879	4WT_4 7dG		36	35	54.2	87.798	0.00465306	FALSE	TRUE	FALSE
Q9H000-2;Q9H000	Q9H000-2;Q9H000	Probable E3 ubiquitin-protein ligase makorin-2	MKRN2	25.5216	23.5458	24.8049	24.5916	22.8024	22.2301	22.6805	22.3586	2.7192	1.3157	2.1244	2.233	2.09808	4WT_3 7dG		5	5	12.6	41.984	0.003	FALSE	TRUE	FALSE
P14866;P14866-2	P14866;P14866-2	Heterogeneous nuclear ribonucleoprotein L	HNRNPL	26.8132	24.4313	25.7611	24.7318	24.8776	23.1395	23.1574	22.1492	1.9356	1.2918	2.6037	2.5826	2.10342	4WT_4 7dG		10	9	26.7	64.132	0.00267857	FALSE	TRUE	FALSE
Q8IY17-5;Q8IY17-2;Q8IY17-3;Q8IY17;Q8IY17-4	Q8IY17-5;Q8IY17-2;Q8IY17-3;Q8IY17;Q8IY17-4	Neuropathy target esterase	PNPLA6	25.1811	23.7898	23.9149	23.5304	23.3296	22.3982	20.9919	21.2662	1.8515	1.3916	2.923	2.2642	2.10757	4WT_0 7dG	WT	7	7	7.8	143.35	0.005472	FALSE	TRUE	TRUE
Q15599-2;Q15599;Q15599-3	Q15599-2;Q15599	Na(+)/H(+) exchange regulatory cofactor NHE-RF2	SLC9A3R2	23.8502	23.3621	23.4411	22.7432	22.0057	21.1705	20.8893	20.8973	1.8445	2.1916	2.5518	1.8459	2.10845	3WT_0 7dG		3	3	12	36.153	0	FALSE	TRUE	FALSE
Q9Y3Z3;Q9Y3Z3-3;Q9Y3Z3-4	Q9Y3Z3;Q9Y3Z3-3;Q9Y3Z3-4	Deoxynucleoside triphosphate triphosphohydrolase SAMHD1	SAMHD1	23.5213	25.1517	25.0513	23.2613	21.2972	24.2059	23.1581	19.8691	2.2241	0.9458	1.8932	3.3922	2.11383	3WT_2 7dG		7	7	13.1	72.2	0.00796761	FALSE	TRUE	FALSE
Q6NUQ4;Q6NUQ4-2	Q6NUQ4;Q6NUQ4-2	Transmembrane protein 214	TMEM214	23.4939	24.1344	24.6808	24.0964	21.7741	20.9827	21.4916	23.6528	1.7198	3.1517	3.1892	0.4436	2.12608	3WT_1 7dG		5	5	7.8	77.15	0.0155556	FALSE	TRUE	FALSE
Q12904;Q12904-2	Q12904;Q12904-2	Aminoacyl tRNA synthase complex-interacting multifunctional protein 1;Endothelial monocyte-activating polypeptide 2	AIMP1	29.6292	28.8339	28.7516	27.5572	26.418	26.5636	27.1184	26.0811	3.2112	2.2703	1.6332	1.4761	2.1477	4WT_4 7dG		14	14	59.9	34.352	0.00795349	FALSE	TRUE	FALSE
O00622	O00622	Protein CYR61	CYR61	26.7427	24.9465	26.3987	25.5275	23.8116	23.2694	24.3524	23.5492	2.9311	1.6771	2.0463	1.9783	2.1582	4WT_4 7dG		6	6	15.5	42.026	0.004	FALSE	TRUE	FALSE
Q8N163;Q8N163-2	Q8N163;Q8N163-2	Cell cycle and apoptosis regulator protein 2	CCAR2	29.6858	28.288	28.7425	27.8007	27.0712	26.2379	26.8715	25.6767	2.6146	2.0501	1.871	2.124	2.16492	4WT_4 7dG		26	26	36.6	102.9	0	FALSE	TRUE	TRUE
Q9H0G5	Q9H0G5	Nuclear speckle splicing regulatory protein 1	NSRP1	25.8987	22.2461	23.3124	24.1668	22.9909	20.5655	21.9063	21.3047	2.9078	1.6806	1.4061	2.8621	2.21415	4WT_2 7dG		7	7	14	66.389	0.00849689	FALSE	TRUE	FALSE
Q9Y2J2-2;Q9Y2J2;Q9Y2J2-3;P11171-6;P11171-4;P11171-3;P11171-5;P11171-2;P11171	Q9Y2J2-2;Q9Y2J2;Q9Y2J2-3	Band 4.1-like protein 3;Band 4.1-like protein 3, N-terminally processed	EPB41L3	30.7329	28.8627	29.5437	28.4706	27.9185	26.7017	27.5154	26.5004	2.8144	2.161	2.0283	1.9702	2.24348	4WT_4 7dG		33	4	53.9	96.513	0	FALSE	TRUE	FALSE
Q15046;Q15046-2	Q15046;Q15046-2	Lysine--tRNA ligase	KARS	30.297	29.4587	29.4575	28.3614	27.1346	27.1155	27.6719	26.6402	3.1624	2.3432	1.7856	1.7212	2.2531	4WT_4 7dG		24	24	44.6	68.047	0.0027027	FALSE	TRUE	FALSE
P61619;P61619-3;Q9H9S3-2;Q9H9S3-3;Q9H9S3	P61619;P61619-3	Protein transport protein Sec61 subunit alpha isoform 1	SEC61A1	26.9767	26.7152	26.8242	26.3504	24.5134	24.8923	24.4655	23.8984	2.4633	1.8229	2.3587	2.452	2.27423	4WT_4 7dG		7	7	14.7	52.264	0	FALSE	TRUE	FALSE
Q9H4L5-2;Q9H4L5;Q9H4L5-4;Q9H4L5-3;Q9H4L5-6;Q9H4L5-5;Q9H4L5-8;Q9H4L5-7	Q9H4L5-2;Q9H4L5;Q9H4L5-4;Q9H4L5-3;Q9H4L5-6;Q9H4L5-5;Q9H4L5-8;Q9H4L5-7	Oxysterol-binding protein-related protein 3	OSBPL3	26.4855	25.499	25.4645	24.9082	22.3135	23.9697	23.4516	23.4934	4.172	1.5293	2.0129	1.4148	2.28225	4WT_3 7dG		13	13	19.3	97.685	0.0101549	FALSE	TRUE	FALSE
P49757-4;P49757-2;P49757-3;P49757;P49757-8;P49757-7;P49757-6;P49757-5;P49757-9	P49757-4;P49757-2;P49757-3;P49757;P49757-8;P49757-7;P49757-6;P49757-5	Protein numb homolog	NUMB	26.5251	24.2188	24.6718	23.9322	23.0524	21.8714	23.079	22.2052	3.4727	2.3474	1.5928	1.727	2.28498	4WT_4 7dG		6	6	18.1	64.526	0.00942373	FALSE	TRUE	FALSE
Q15678	Q15678	Tyrosine-protein phosphatase non-receptor type 14	PTPN14	26.5871	24.7878	25.4009	23.9242	22.1274	22.3299	23.3119	23.7827	4.4597	2.4579	2.089	0.1415	2.28702	4WT_2 7dG		7	7	7.8	135.26	0.0180256	FALSE	TRUE	FALSE
P15880	P15880	40S ribosomal protein S2	RPS2	26.3771	25.2025	25.4096	24.7894	23.6877	23.2102	22.9833	22.7038	2.6894	1.9923	2.4263	2.0856	2.2984	4WT_4 7dG		4	4	15.4	31.324	0	FALSE	TRUE	FALSE
Q14157;Q14157-5;Q14157-4;Q14157-1;Q14157-3	Q14157;Q14157-5;Q14157-4;Q14157-1;Q14157-3	Ubiquitin-associated protein 2-like	UBAP2L	28.4341	27.4846	28.4243	27.5179	26.2514	26.3123	25.5276	24.5741	2.1827	1.1723	2.8967	2.9438	2.29887	4WT_4 7dG		15	15	23.6	114.53	0.00819162	FALSE	TRUE	FALSE
Q53GQ0;Q53GQ0-2	Q53GQ0	Very-long-chain 3-oxoacyl-CoA reductase	HSD17B12	29.1246	28.0745	28.4715	27.3319	25.9121	26.1896	26.3567	25.3305	3.2125	1.8849	2.1148	2.0014	2.3034	4WT_4 7dG		11	11	48.7	34.324	0.00352941	FALSE	TRUE	FALSE
P04150-13;P04150-12;P04150-11;P04150-9;P04150-2;P04150-6;P04150-8;P04150-10;P04150;P04150-3;P04150-7;P04150-5;P04150-16;P04150-15;P04150-14	P04150-13;P04150-12;P04150-11;P04150-9;P04150-2;P04150-6;P04150-8;P04150-10;P04150;P04150-3;P04150-7;P04150-5	Glucocorticoid receptor	NR3C1	24.2704	22.9237	22.8089	21.3103	21.6562	19.9592	20.6447	19.8012	2.6142	2.9645	2.1642	1.5091	2.313	4WT_2 7dG		4	4	8.2	75.309	0.00319149	FALSE	TRUE	FALSE
Q13136;Q13136-2;O75334-8;O75334-7;O75334-6;O75334-5;O75334-4;O75334-3;O75334;O75145-2;O75145;O75334-2	Q13136;Q13136-2	Liprin-alpha-1	PPFIA1	25.6756	23.0685	24.6454	23.7976	22.3316	21.4743	22.2233	21.9017	3.344	1.5942	2.4221	1.8959	2.31405	4WT_2 7dG		8	8	9.6	135.78	0.00721622	FALSE	TRUE	FALSE
Q96DH6-2;Q96DH6;Q96DH6-3;O43347	Q96DH6-2;Q96DH6;Q96DH6-3	RNA-binding protein Musashi homolog 2	MSI2	26.531	25.2035	25.7878	25.2455	21.2374	24.1758	24.6819	23.4094	5.2936	1.0277	1.1059	1.8361	2.31582	4WT_3 7dG		6	6	32.3	28.42	0.0269184	FALSE	TRUE	FALSE
O75915	O75915	PRA1 family protein 3	ARL6IP5	25.9239	24.4061	25.209	24.1165	22.4488	23.1297	21.8541	22.9211	3.4751	1.2764	3.3549	1.1954	2.32545	4WT_2 7dG		4	4	23.4	21.614	0.00930435	FALSE	TRUE	FALSE
Q9NZ01;Q9NZ01-2	Q9NZ01	Very-long-chain enoyl-CoA reductase	TECR	26.0499	26.166	26.0663	26.0278	22.5194	24.3574	24.0022	24.1166	3.5305	1.8086	2.0641	1.9112	2.3286	4WT_3 7dG		6	6	17.9	36.034	0.00871338	FALSE	TRUE	FALSE
Q13459-2;Q13459	Q13459-2;Q13459	Unconventional myosin-IXb	MYO9B	26.7294	25.2381	25.0668	23.9267	21.3815	23.2506	23.5186	23.4626	5.3479	1.9875	1.5482	0.4641	2.33693	4WT_3 7dG		11	11	7.3	229.14	0.0315332	FALSE	TRUE	FALSE
Q13263-2;Q13263	Q13263-2;Q13263	Transcription intermediary factor 1-beta	TRIM28	26.6321	25.2437	26.3627	25.9097	22.7691	23.8474	24.0103	24.1621	3.863	1.3963	2.3524	1.7476	2.33983	4WT_3 7dG		10	10	22.2	79.473	0.0083038	FALSE	TRUE	FALSE
P43003-2;P43003	P43003-2;P43003	Excitatory amino acid transporter 1	SLC1A3	26.2427	25.9574	25.9497	25.4018	22.4559	24.0637	23.9294	23.6604	3.7868	1.8937	2.0203	1.7414	2.36055	4WT_3 7dG		3	3	10.7	55.148	0.00842424	FALSE	TRUE	FALSE
Q15035	Q15035	Translocating chain-associated membrane protein 2	TRAM2	24.9258	21.2208	24.1323	24.0025	22.2302	20.8167	20.7422	21.0215	2.6956	0.4041	3.3901	2.981	2.3677	3WT_0 7dG		3	3	8.1	43.327	0.0112281	FALSE	TRUE	FALSE
Q9Y2W1	Q9Y2W1	Thyroid hormone receptor-associated protein 3	THRAP3	23.9403	21.9861	23.7976	22.8599	21.5939	20.9655	20.174	20.2543	2.3464	1.0206	3.6236	2.6056	2.39905	4WT_1 7dG		5	4	6	108.66	0.00731579	FALSE	TRUE	FALSE
Q14839;Q14839-2;Q8TDI0	Q14839;Q14839-2	Chromodomain-helicase-DNA-binding protein 4	CHD4	25.5504	23.7002	23.5813	22.2712	22.1179	20.5606	21.9413	20.7401	3.4325	3.1396	1.64	1.5311	2.4358	4WT_2 7dG		9	7	5.3	218	0.00838191	FALSE	TRUE	TRUE
Q5PRF9	Q5PRF9	Protein Smaug homolog 2	SAMD4B	26.2829	24.7807	25.5536	24.7551	23.0911	22.775	23.1799	22.5797	3.1918	2.0057	2.3737	2.1754	2.43665	4WT_3 7dG		9	9	19.6	75.483	0	FALSE	TRUE	FALSE
Q96AG4	Q96AG4	Leucine-rich repeat-containing protein 59	LRRC59	31.3376	29.7571	29.8662	29.3527	28.5824	27.2187	27.5316	27.2278	2.7552	2.5384	2.3346	2.1249	2.43827	4WT_4 7dG		11	11	37.8	34.93	0	FALSE	TRUE	FALSE
Q8WUA2	Q8WUA2	Peptidyl-prolyl cis-trans isomerase-like 4	PPIL4	25.6936	21.6021	23.2693	24.1572	22.6684	19.4787	20.8431	21.9498	3.0252	2.1234	2.4262	2.2074	2.44555	3WT_1 7dG		5	5	13.6	57.224	0	FALSE	TRUE	FALSE
P41252	P41252	Isoleucine--tRNA ligase, cytoplasmic	IARS	31.8105	31.0038	30.9496	29.7509	28.4288	28.4669	28.8089	28.0014	3.3817	2.5369	2.1407	1.7495	2.4522	4WT_4 7dG		42	42	39.9	144.5	0.00291262	FALSE	TRUE	FALSE
P53680;P53680-2	P53680;P53680-2	AP-2 complex subunit sigma	AP2S1	23.0365	24.1626	24.4483	23.8241	22.2668	21.5519	21.0547	20.7872	0.7697	2.6107	3.3936	3.0369	2.45273	3WT_0 7dG		3	3	21.1	17.018	0.008	FALSE	TRUE	FALSE
P43243;P43243-2	P43243;P43243-2	Matrin-3	MATR3	27.1506	25.3837	25.8887	25.5422	24.3633	23.3807	23.5333	22.8381	2.7873	2.003	2.3554	2.7041	2.46245	4WT_4 7dG		12	12	21	94.622	0	FALSE	TRUE	TRUE
P83731	P83731	60S ribosomal protein L24	RPL24	26.1432	26.0932	25.526	25.0514	24.1622	23.2728	22.9724	22.4828	1.981	2.8204	2.5536	2.5686	2.4809	4WT_4 7dG		3	3	19.1	17.779	0	FALSE	TRUE	FALSE
Q9HCU5	Q9HCU5	Prolactin regulatory element-binding protein	PREB	23.9292	19.9823	23.9703	23.5391	21.2947	20.9905	19.6236	19.526	2.6345	-1.0082	4.3467	4.0131	2.49653	3WT_0 7dG		2	2	8.2	45.468	0.0408	FALSE	TRUE	FALSE
Q9BXF6	Q9BXF6	Rab11 family-interacting protein 5	RAB11FIP5	26.6938	25.3152	25.7826	25.3048	23.7754	22.7059	23.5601	22.8215	2.9184	2.6093	2.2225	2.4833	2.55837	4WT_4 7dG		12	12	29.6	70.414	0	FALSE	TRUE	FALSE
Q86W92-2;Q86W92-4;Q86W92;Q86W92-3;Q8ND30-3;Q8ND30-2;Q8ND30;Q86W92-5	Q86W92-2;Q86W92-4;Q86W92;Q86W92-3	Liprin-beta-1	PPFIBP1	27.3506	26.4453	27.2871	26.9849	24.0632	24.2802	24.758	24.5356	3.2874	2.1651	2.5291	2.4493	2.60773	4WT_4 7dG		19	19	22.6	113.18	0	FALSE	TRUE	FALSE
P60468	P60468	Protein transport protein Sec61 subunit beta	SEC61B	26.7214	26.3745	26.5868	26.3879	21.4995	24.9363	24.4077	24.7023	5.2219	1.4382	2.1791	1.6856	2.6312	4WT_3 7dG		3	3	37.5	9.9743	0.0150751	FALSE	TRUE	FALSE
Q15392-2;Q15392	Q15392-2;Q15392	Delta(24)-sterol reductase	DHCR24	27.367	26.2012	26.8175	25.491	21.1759	24.9178	24.6302	24.5966	6.1911	1.2834	2.1873	0.8944	2.63905	4WT_3 7dG		7	7	18.3	54.75	0.0341532	FALSE	TRUE	FALSE
O94992	O94992	Protein HEXIM1	HEXIM1	27.3182	26.0648	26.2271	24.7258	22.2935	23.7136	24.1354	23.5355	5.0247	2.3512	2.0917	1.1903	2.66448	4WT_3 7dG		5	5	20.9	40.623	0.0154574	FALSE	TRUE	FALSE
Q9Y2I8;Q9Y2I8-2;Q9Y2I8-3	Q9Y2I8;Q9Y2I8-2;Q9Y2I8-3	WD repeat-containing protein 37	WDR37	24.694	24.2065	23.9741	23.4105	21.4079	19.6489	22.8465	21.63	3.2861	4.5576	1.1276	1.7805	2.68795	4WT_1 7dG		6	6	13.6	54.665	0.0111111	FALSE	TRUE	FALSE
P61978-3;P61978;P61978-2	P61978-3;P61978;P61978-2	Heterogeneous nuclear ribonucleoprotein K	HNRNPK	28.9239	28.1547	29.1398	27.8694	26.4182	25.5763	26.2828	24.7745	2.5057	2.5784	2.857	3.0949	2.759	4WT_4 7dG		15	15	42.3	48.562	0	FALSE	TRUE	FALSE
P32121-5;P32121-2;P32121;P32121-3;P32121-4	P32121-5;P32121-2;P32121;P32121-3;P32121-4	Beta-arrestin-2	ARRB2	25.8562	23.8137	24.8953	23.4571	21.637	23.0863	21.437	20.769	4.2192	0.7274	3.4583	2.6881	2.77325	4WT_1 7dG		5	5	15.7	44.391	0.00937226	FALSE	TRUE	FALSE
Q96CW1-2;Q96CW1	Q96CW1-2;Q96CW1	AP-2 complex subunit mu	AP2M1	26.4718	24.0395	24.988	23.5075	22.9519	20.2568	23.5554	21.0715	3.5199	3.7827	1.4326	2.436	2.7928	4WT_2 7dG		7	7	17.1	49.389	0.00887234	FALSE	TRUE	FALSE
O95084-2;O95084	O95084-2;O95084	Serine protease 23	PRSS23	24.6016	24.2549	24.353	23.7282	21.8722	22.8381	20.6964	20.3272	2.7294	1.4168	3.6566	3.401	2.80095	4WT_1 7dG		3	3	12.8	39.641	0.00839264	FALSE	TRUE	FALSE
P26583	P26583	High mobility group protein B2	HMGB2	28.179	27.4581	28.0781	26.7588	21.4471	26.0393	26.2455	25.5277	6.7319	1.4188	1.8326	1.2311	2.8036	4WT_3 7dG		4	4	18.2	24.033	0.0376429	FALSE	TRUE	FALSE
Q13724-2;Q13724	Q13724-2;Q13724	Mannosyl-oligosaccharide glucosidase	MOGS	27.3742	25.7405	26.3445	25.852	23.8561	23.3366	23.4619	23.327	3.5181	2.4039	2.8826	2.525	2.8324	4WT_4 7dG		9	9	15.9	80.702	0	FALSE	TRUE	FALSE
Q9NT68-2;Q9NT68;Q6N022	Q9NT68-2;Q9NT68	Teneurin-2;Ten-2, soluble form;Ten-2 intracellular domain	TENM2	25.3419	24.3598	24.2326	23.877	22.9323	21.342	21.0108	21.1928	2.4096	3.0178	3.2218	2.6842	2.83335	4WT_0 7dG	WT	7	7	3.9	292.26	0	FALSE	TRUE	FALSE
Q14444-2;Q14444	Q14444-2;Q14444	Caprin-1	CAPRIN1	28.4615	26.9908	27.7907	27.2331	25.7246	24.7206	24.6369	23.8412	2.7369	2.2702	3.1538	3.3919	2.8882	4WT_4 7dG		9	9	17.1	76.861	0	FALSE	TRUE	FALSE
Q9H0J9	Q9H0J9	Poly [ADP-ribose] polymerase 12	PARP12	24.8358	24.0935	24.2311	23.4448	22.4802	20.5846	21.1026	20.6389	2.3556	3.5089	3.1285	2.8059	2.94973	4WT_0 7dG	WT	6	6	9.7	79.063	0	FALSE	TRUE	FALSE
P62753	P62753	40S ribosomal protein S6	RPS6	25.431	26.0781	24.6163	24.8092	21.201	24.1748	19.961	23.7703	4.23	1.9033	4.6553	1.0389	2.95688	4WT_2 7dG		4	4	18.1	28.68	0.0139073	FALSE	TRUE	FALSE
Q6NZI2;Q6NZI2-2;Q6NZI2-3	Q6NZI2;Q6NZI2-2	Polymerase I and transcript release factor	PTRF	30.9881	28.81	30.3427	29.7405	27.8125	26.3657	27.2266	26.5613	3.1756	2.4443	3.1161	3.1792	2.9788	4WT_4 7dG		11	11	32.6	43.476	0	FALSE	TRUE	FALSE
Q16880	Q16880	2-hydroxyacylsphingosine 1-beta-galactosyltransferase	UGT8	25.0616	23.5456	24.378	24.0191	21.452	21.5381	19.9033	21.6525	3.6096	2.0075	4.4747	2.3666	3.1146	4WT_1 7dG		5	5	9.4	61.437	0.00804706	FALSE	TRUE	FALSE
P62750	P62750	60S ribosomal protein L23a	RPL23A	30.8054	29.4996	29.2737	28.4581	27.1447	26.5162	26.4247	25.4224	3.6607	2.9834	2.849	3.0357	3.1322	4WT_4 7dG		8	8	46.8	17.695	0	FALSE	TRUE	FALSE
Q99442	Q99442	Translocation protein SEC62	SEC62	25.903	25.0951	24.7593	24.9237	22.6557	23.3176	19.9916	22.1468	3.2473	1.7775	4.7677	2.7769	3.14235	4WT_2 7dG		8	8	19.8	45.861	0.00864249	FALSE	TRUE	FALSE
Q8WXX5	Q8WXX5	DnaJ homolog subfamily C member 9	DNAJC9	25.7377	24.0828	24.3278	23.6213	21.9947	19.8913	21.7811	21.5019	3.743	4.1915	2.5467	2.1194	3.15015	4WT_0 7dG	WT	4	4	20.4	29.909	0.00538583	FALSE	TRUE	FALSE
Q9UPT8	Q9UPT8	Zinc finger CCCH domain-containing protein 4	ZC3H4	25.8865	24.0655	24.2031	23.6819	21.8623	20.0839	21.4405	21.4434	4.0242	3.9816	2.7626	2.2385	3.25172	4WT_2 7dG		10	10	10.5	140.26	0.0030303	FALSE	TRUE	FALSE
Q9BZI7-2;Q9BZI7	Q9BZI7-2;Q9BZI7	Regulator of nonsense transcripts 3B	UPF3B	25.4778	23.198	24.1545	23.5229	20.6097	20.1169	20.5862	21.929	4.8681	3.0811	3.5683	1.5939	3.27785	4WT_1 7dG		5	5	15.3	56.213	0.00825743	FALSE	TRUE	FALSE
Q96KP1	Q96KP1	Exocyst complex component 2	EXOC2	25.255	25.7493	24.252	23.6798	22.8792	20.8752	21.3785	20.4073	2.3758	4.8741	2.8735	3.2725	3.34898	4WT_0 7dG	WT	10	10	12.6	104.07	0.00492086	FALSE	TRUE	FALSE
Q9HCM4-4;Q9HCM4-3;Q9HCM4;Q9HCM4-2	Q9HCM4-4;Q9HCM4-3;Q9HCM4;Q9HCM4-2	Band 4.1-like protein 5	EPB41L5	25.2459	23.9286	24.1475	23.3957	23.662	20.0014	20.6159	18.7741	1.5839	3.9272	3.5316	4.6216	3.41608	4WT_0 7dG	WT	6	6	13.4	77.519	0.00901622	FALSE	TRUE	FALSE
Q96AQ6-2;Q96AQ6;Q96AQ6-3	Q96AQ6-2;Q96AQ6;Q96AQ6-3	Pre-B-cell leukemia transcription factor-interacting protein 1	PBXIP1	25.4243	25.4814	26.1006	24.9233	21.7821	21.9753	22.4165	21.7868	3.6422	3.5061	3.6841	3.1365	3.49223	4WT_2 7dG		7	7	13.4	77.683	0	FALSE	TRUE	FALSE
Q70UQ0-4	Q70UQ0-4	Inhibitor of nuclear factor kappa-B kinase-interacting protein	IKBIP	27.2266	25.8867	26.0757	26.3743	21.7953	22.5873	23.5199	23.6863	5.4313	3.2994	2.5558	2.688	3.49363	4WT_3 7dG		9	5	25.7	43.083	0.00896774	FALSE	TRUE	FALSE
Q9P2J5;Q9P2J5-2;Q9P2J5-3	Q9P2J5;Q9P2J5-2	Leucine--tRNA ligase, cytoplasmic	LARS	31.1031	30.4945	30.6377	29.396	25.9214	27.2578	27.7032	26.7163	5.1817	3.2367	2.9345	2.6797	3.50815	4WT_4 7dG		43	43	45.2	134.46	0.00485106	FALSE	TRUE	FALSE
O95202	O95202	LETM1 and EF-hand domain-containing protein 1, mitochondrial	LETM1	26.0462	24.7594	24.978	25.4169	21.4894	21.8041	21.7553	22.1165	4.5568	2.9553	3.2227	3.3004	3.5088	4WT_3 7dG		7	7	15.2	83.353	0	FALSE	TRUE	FALSE
O60645-2;O60645-3;O60645	O60645-2;O60645-3;O60645	Exocyst complex component 3	EXOC3	26.0422	26.9054	25.238	23.8781	21.7741	23.2319	22.5552	20.1481	4.2681	3.6735	2.6828	3.73	3.5886	4WT_1 7dG		12	12	22.6	73.796	0	FALSE	TRUE	FALSE
Q96A65;Q96A65-2	Q96A65;Q96A65-2	Exocyst complex component 4	EXOC4	27.5537	27.1418	26.0944	25.1427	21.3047	23.5879	23.8575	22.3871	6.249	3.5539	2.2369	2.7556	3.69885	4WT_3 7dG		21	21	26.7	110.5	0.007872	FALSE	TRUE	FALSE
Q9UPW5;Q9UPW5-2;Q9UPW5-3	Q9UPW5;Q9UPW5-2;Q9UPW5-3	Cytosolic carboxypeptidase 1	AGTPBP1	25.8009	24.7703	24.6278	23.4925	21.944	22.1882	20.0486	19.533	3.8569	2.5821	4.5792	3.9595	3.74442	4WT_1 7dG		9	9	9.5	138.45	0	FALSE	TRUE	FALSE
P17858;P17858-2	P17858;P17858-2	ATP-dependent 6-phosphofructokinase, liver type	PFKL	28.835	28.669	28.485	27.5714	24.7656	25.2742	24.6019	23.8807	4.0694	3.3948	3.8831	3.6907	3.7595	4WT_4 7dG		17	13	29.1	85.018	0	FALSE	TRUE	FALSE
Q9NV70-2;Q9NV70	Q9NV70-2;Q9NV70	Exocyst complex component 1	EXOC1	28.305	27.2993	26.6036	25.3086	22.9389	23.2202	23.2523	22.8407	5.3661	4.0791	3.3513	2.4679	3.8161	4WT_3 7dG		16	16	22.8	100.28	0.00506667	FALSE	TRUE	FALSE
O95782-2;O95782	O95782-2;O95782	AP-2 complex subunit alpha-1	AP2A1	28.3143	27.1429	27.2104	26.2256	22.5966	23.6144	23.6442	23.266	5.7177	3.5285	3.5662	2.9596	3.943	4WT_3 7dG		17	12	23.1	105.36	0.00241935	FALSE	TRUE	FALSE
Q9Y294;Q9NVP2	Q9Y294	Histone chaperone ASF1A	ASF1A	27.1341	25.8607	25.5343	25.4567	22.2721	23.4174	20.6101	21.8997	4.862	2.4433	4.9242	3.557	3.94663	4WT_1 7dG		3	3	16.7	22.968	0.00258621	FALSE	TRUE	FALSE
Q13428-8;Q13428-3;Q13428-2;Q13428-7;Q13428;Q13428-4;Q13428-6;Q13428-5	Q13428-8;Q13428-3;Q13428-2;Q13428-7;Q13428;Q13428-4;Q13428-6	Treacle protein	TCOF1	26.4019	24.6293	24.7892	23.5147	22.3856	20.604	20.0114	19.8806	4.0163	4.0253	4.7778	3.6341	4.11338	4WT_0 7dG	WT	7	7	6.1	144.41	0	FALSE	TRUE	FALSE
P63010-3;P63010;P63010-2;Q10567-4;Q10567-3;Q10567-2;Q10567	P63010-3;P63010;P63010-2	AP-2 complex subunit beta	AP2B1	28.5529	26.8424	27.0615	25.4926	22.527	21.5243	23.5087	22.7347	6.0259	5.3181	3.5528	2.7579	4.41367	4WT_4 7dG		20	20	31	98.117	0.00876923	FALSE	TRUE	FALSE
P08237;P08237-3;P08237-2	P08237;P08237-3;P08237-2	ATP-dependent 6-phosphofructokinase, muscle type	PFKM	27.9055	28.3213	27.6116	25.9017	22.4214	23.163	23.5941	21.4393	5.4841	5.1583	4.0175	4.4624	4.78058	4WT_2 7dG		17	14	26.9	85.182	0	FALSE	TRUE	FALSE
P40939	P40939	Trifunctional enzyme subunit alpha, mitochondrial;Long-chain enoyl-CoA hydratase;Long chain 3-hydroxyacyl-CoA dehydrogenase	HADHA	31.7667	31.0386	30.9485	31.9299	23.512	21.396	21.9501	28.9922	8.2547	9.6426	8.9984	2.9377	7.45835	4WT_1 7dG		5	5	10	82.999	0.00829851	FALSE	TRUE	FALSE
																										FALSE

## Sheet: Background proteins
List of proteins bound to RG4 WT and 7dG, FDR>5% and/or FC<1,5
Protein IDs	Majority protein IDs	Protein names	Gene names	LFQ intensity WT_1 Log2	LFQ intensity WT_2 Log2	LFQ intensity WT_3 Log2	LFQ intensity WT_4 Log2	LFQ intensity 7dG_1 Log2	LFQ intensity 7dG_2 Log2	LFQ intensity 7dG_3 Log2	LFQ intensity 7dG_4 Log2	FC WT/7dG_1 Log2	FC WT/7dG_2 Log2	FC WT/7dG_3 Log2	FC WT/7dG_4 Log2	MEAN FC WT/7dG Log2	Peptides	Unique peptides	Sequence coverage [%]	Mol. weight [kDa]	Student's T-test q-value WT_deaza_paired
Q9UH65	Q9UH65	Switch-associated protein 70	SWAP70	23.6683	23.5818	24.2974	23.886	24.3021	24.1939	24.7663	24.2743	-0.6338	-0.6121	-0.4689	-0.3883	-0.525775	11	11	23.1	68.997	0
Q8IWZ3;Q8IWZ3-4;Q8IWZ3-6	Q8IWZ3;Q8IWZ3-4;Q8IWZ3-6	Ankyrin repeat and KH domain-containing protein 1	ANKHD1	23.231	23.0395	23.3977	22.8319	23.7429	23.5305	24.0121	23.2669	-0.5119	-0.491	-0.6144	-0.435	-0.513075	5	2	2.6	269.45	0
Q9BQ75-2;Q9BQ75	Q9BQ75-2;Q9BQ75	Protein CMSS1	CMSS1	24.2245	22.6022	23.727	22.9008	23.9073	22.3548	23.4525	22.7519	0.3172	0.2474	0.2745	0.1489	0.247	3	3	13	29.964	0.00280374
P29966	P29966	Myristoylated alanine-rich C-kinase substrate	MARCKS	29.1734	28.7389	29.2559	28.2594	28.3503	28.2952	28.7305	27.816	0.8231	0.4437	0.5254	0.4434	0.5589	13	13	50.6	31.554	0.00495652
O75940	O75940	Survival of motor neuron-related-splicing factor 30	SMNDC1	27.317	26.4527	26.6002	26.2052	26.5606	25.9307	26.2831	25.568	0.7564	0.522	0.3171	0.6372	0.558175	5	5	32.4	26.711	0.00712
Q92499;Q92499-3;Q92499-2	Q92499;Q92499-3;Q92499-2	ATP-dependent RNA helicase DDX1	DDX1	31.5099	30.1503	30.3262	29.5526	30.9984	30.0028	29.9951	29.1955	0.5115	0.1475	0.3311	0.3571	0.3368	31	31	54.9	82.431	0.00744643
Q9UQB8-3;Q9UQB8-5;Q9UQB8-4;Q9UQB8-6;Q9UQB8-2;Q9UQB8	Q9UQB8-3;Q9UQB8-5;Q9UQB8-4;Q9UQB8-6;Q9UQB8-2;Q9UQB8	Brain-specific angiogenesis inhibitor 1-associated protein 2	BAIAP2	25.6721	24.2424	24.5019	23.8472	24.8641	23.6972	24.031	23.5963	0.808	0.5452	0.4709	0.2509	0.51875	6	6	13.9	56.625	0.00747982
Q9BQ70	Q9BQ70	Transcription factor 25	TCF25	23.0843	22.9649	22.2805	22.0391	22.8363	22.3173	21.9029	21.3312	0.248	0.6476	0.3776	0.7079	0.495275	3	3	6.8	76.666	0.00754751
P55795	P55795	Heterogeneous nuclear ribonucleoprotein H2	HNRNPH2	23.3761	25.1558	24.8332	24.1721	26.8303	26.3151	27.1567	26.1133	-3.4542	-1.1593	-2.3235	-1.9412	-2.21955	12	7	39	49.263	0.00779439
Q04637-6;Q04637-5;Q04637-4;Q04637-3;Q04637;Q04637-9;Q04637-7;Q04637-8	Q04637-6;Q04637-5;Q04637-4;Q04637-3;Q04637;Q04637-9;Q04637-7;Q04637-8	Eukaryotic translation initiation factor 4 gamma 1	EIF4G1	25.8176	24.397	24.6373	23.9641	25.146	24.1524	24.2702	23.6662	0.6716	0.2446	0.3671	0.2979	0.3953	12	12	9.6	154.8	0.00784064
Q01433;Q01433-2;Q01433-5;Q01433-3;Q01433-4;Q01432-6;Q01432;Q01432-5;Q01432-4	Q01433;Q01433-2;Q01433-5;Q01433-3;Q01433-4	AMP deaminase 2	AMPD2	29.8496	29.4073	28.9629	27.8831	30.0445	30.1623	29.4482	28.3603	-0.1949	-0.755	-0.4853	-0.4772	-0.4781	28	28	35.2	100.69	0.00793548
P78362;P78362-2	P78362;P78362-2	SRSF protein kinase 2;SRSF protein kinase 2 N-terminal;SRSF protein kinase 2 C-terminal	SRPK2	24.9941	23.7921	24.3545	23.2696	24.3031	23.4759	23.9057	23.0349	0.691	0.3162	0.4488	0.2347	0.422675	6	5	10.9	77.526	0.00809877
P17987	P17987	T-complex protein 1 subunit alpha	TCP1	25.6578	24.728	25.2064	24.3592	25.2855	24.3001	24.4393	23.628	0.3723	0.4279	0.7671	0.7312	0.574625	5	5	12.2	60.343	0.00844444
P11498;P11498-2	P11498;P11498-2	Pyruvate carboxylase, mitochondrial	PC	25.7538	24.4573	24.4608	24.2339	25.4102	24.3145	24.33	23.8522	0.3436	0.1428	0.1308	0.3817	0.249725	7	7	8.2	129.63	0.00846269
P08240;P08240-2	P08240;P08240-2	Signal recognition particle receptor subunit alpha	SRPR	29.2191	28.2673	28.6132	27.8571	28.5109	28.0834	27.9716	27.3334	0.7082	0.1839	0.6416	0.5237	0.51435	21	21	41.4	69.81	0.00848276
P11137-4	P11137-4	Microtubule-associated protein 2	MAP2	27.6978	26.8808	27.5237	26.745	27.0042	26.5899	27.1841	26.2278	0.6936	0.2909	0.3396	0.5172	0.460325	15	1	36.9	58.953	0.00859794
Q9H0U3;Q9H0U3-2	Q9H0U3;Q9H0U3-2	Magnesium transporter protein 1	MAGT1	25.803	25.0151	25.2272	24.9329	25.1254	24.7824	24.9285	24.6486	0.6776	0.2327	0.2987	0.2843	0.373325	4	4	12.5	38.036	0.0092043
Q96GD4-4;Q96GD4;Q96GD4-5;Q96GD4-3;Q96GD4-2;Q9UQB9-2;Q9UQB9-3;Q9UQB9;O14965	Q96GD4-4;Q96GD4;Q96GD4-5;Q96GD4-3;Q96GD4-2	Aurora kinase B	AURKB	23.5115	22.9443	23.2677	22.6572	23.1797	22.7711	22.909	22.5712	0.3318	0.1732	0.3587	0.086	0.237425	4	4	15.5	34.76	0.00923741
Q8IZH2-2;Q8IZH2;Q8IZH2-3	Q8IZH2-2;Q8IZH2	5-3 exoribonuclease 1	XRN1	25.9019	25.0528	24.6668	23.9592	26.0978	25.3741	24.9861	24.0961	-0.1959	-0.3213	-0.3193	-0.1369	-0.24335	16	16	10.4	192.84	0.00926667
Q9Y295;P55039	Q9Y295	Developmentally-regulated GTP-binding protein 1	DRG1	29.1528	28.3762	28.7358	28.2202	28.6898	28.0363	28.5658	27.7889	0.463	0.3399	0.17	0.4313	0.35105	15	15	49	40.542	0.00947727
Q5M775-2;Q5M775;Q5M775-5;Q5M775-3;Q5M775-4	Q5M775-2;Q5M775	Cytospin-B	SPECC1	25.5422	24.5256	25.0226	24.1859	25.3398	24.1877	24.5889	23.4108	0.2024	0.3379	0.4337	0.7751	0.437275	5	5	9	87.887	0.0101908
P05198	P05198	Eukaryotic translation initiation factor 2 subunit 1	EIF2S1	27.8587	26.3665	26.8904	26.026	26.8941	25.789	26.4568	25.8067	0.9646	0.5775	0.4336	0.2193	0.54875	12	12	43.2	36.112	0.0111498
Q9BRZ2;Q15834	Q9BRZ2	E3 ubiquitin-protein ligase TRIM56	TRIM56	23.034	21.4709	22.2999	21.8632	22.2745	21.1484	22.0378	20.9163	0.7595	0.3225	0.2621	0.9469	0.57275	5	5	7.8	81.487	0.0120673
Q9Y6M1-1;Q9Y6M1;Q9Y6M1-5;Q9Y6M1-6;Q9Y6M1-3;Q9Y6M1-4;O00425-2;Q9NZI8-2;Q9NZI8	Q9Y6M1-1;Q9Y6M1;Q9Y6M1-5;Q9Y6M1-6;Q9Y6M1-3;Q9Y6M1-4	Insulin-like growth factor 2 mRNA-binding protein 2	IGF2BP2	28.2844	26.6683	26.9954	26.2826	27.7106	26.5517	26.7273	25.7613	0.5738	0.1166	0.2681	0.5213	0.36995	15	14	31.8	61.842	0.0121081
Q01970;Q01970-2	Q01970;Q01970-2	1-phosphatidylinositol 4,5-bisphosphate phosphodiesterase beta-3	PLCB3	26.1051	25.1054	25.5175	24.4114	25.4632	24.6049	25.2349	24.2896	0.6419	0.5005	0.2826	0.1218	0.3867	12	12	11.5	138.8	0.0138614
Q8TCJ2;P46977	Q8TCJ2	Dolichyl-diphosphooligosaccharide--protein glycosyltransferase subunit STT3B	STT3B	25.7513	25.1942	25.1247	25.0661	24.9166	24.976	24.3713	24.827	0.8347	0.2182	0.7534	0.2391	0.51135	8	8	10	93.673	0.0148036
Q14527;Q14527-2	Q14527;Q14527-2	Helicase-like transcription factor	HLTF	27.1956	26.6321	26.9143	26.1066	27.3972	27.096	27.0428	26.2674	-0.2016	-0.4639	-0.1285	-0.1608	-0.2387	20	20	24.5	113.93	0.0148485
P26358;P26358-2;P26358-3	P26358;P26358-2;P26358-3	DNA (cytosine-5)-methyltransferase 1	DNMT1	22.9857	24.0812	24.1921	24.0747	22.3052	23.788	23.9934	23.8431	0.6805	0.2932	0.1987	0.2316	0.351	11	11	8.4	183.16	0.0150307
Q8IZQ5	Q8IZQ5	Selenoprotein H	SELH	24.2802	23.3602	22.9298	23.025	25.2666	23.83	23.6112	23.1583	-0.9864	-0.4698	-0.6814	-0.1333	-0.567725	4	4	30.3	13.453	0.0150769
Q9C040;Q9C040-2	Q9C040;Q9C040-2	Tripartite motif-containing protein 2	TRIM2	25.4548	24.5548	25.0637	24.2879	25.0953	23.8355	24.9951	23.7936	0.3595	0.7193	0.0686	0.4943	0.410425	5	5	10.8	81.529	0.015207
Q8WU90;Q8WU90-2	Q8WU90	Zinc finger CCCH domain-containing protein 15	ZC3H15	28.6717	27.5358	27.9865	27.5035	27.8083	27.3957	27.5997	26.9564	0.8634	0.1401	0.3868	0.5471	0.48435	15	15	40.1	48.602	0.0152174
Q7L7X3;Q7L7X3-3;Q7L7X3-2;Q9H2K8;Q9UL54-2;Q9UL54-3;Q9UL54-4;Q9UL54	Q7L7X3;Q7L7X3-3	Serine/threonine-protein kinase TAO1	TAOK1	23.0858	23.1203	23.6014	22.8578	23.0398	22.8096	23.3207	22.4029	0.046	0.3107	0.2807	0.4549	0.273075	4	4	4.3	116.07	0.0154088
O60306	O60306	Intron-binding protein aquarius	AQR	26.2763	23.5968	23.6663	23.3691	25.4659	23.4333	23.3239	22.997	0.8104	0.1635	0.3424	0.3721	0.4221	7	7	6	171.29	0.0155238
O75323;O75323-2;Q9BPW8	O75323;O75323-2	Protein NipSnap homolog 2	GBAS	26.9555	26.0247	24.6731	24.9474	26.0908	25.4443	24.5781	24.4154	0.8647	0.5804	0.095	0.532	0.518025	5	5	14.3	33.742	0.0157051
P08651-4;P08651-5;P08651-3;P08651-6;P08651-2;P08651	P08651-4;P08651-5;P08651-3;P08651-6;P08651-2;P08651	Nuclear factor 1 C-type	NFIC	27.0389	26.1756	26.115	25.8329	27.0834	26.4875	26.4201	25.9599	-0.0445	-0.3119	-0.3051	-0.127	-0.197125	8	7	24.9	45.412	0.0158963
O15075-2;O15075	O15075-2;O15075	Serine/threonine-protein kinase DCLK1	DCLK1	26.2805	25.3441	25.5899	24.5876	25.0639	24.9902	25.1914	24.2226	1.2166	0.3539	0.3985	0.365	0.5835	7	7	11.2	81.099	0.0177143
Q9UBU9;Q9UBU9-2	Q9UBU9;Q9UBU9-2	Nuclear RNA export factor 1	NXF1	28.0313	27.0858	27.2744	26.4907	27.1589	26.9621	27.0066	25.8101	0.8724	0.1237	0.2678	0.6806	0.486125	16	16	29.6	70.182	0.0177631
Q69YN2;Q69YN2-3;Q69YN2-2	Q69YN2;Q69YN2-3	CWF19-like protein 1	CWF19L1	30.2532	29.2403	29.0563	28.471	29.695	28.7482	29.0788	28.1597	0.5582	0.4921	-0.0225	0.3113	0.334775	22	22	53.9	60.618	0.017843
Q9Y224	Q9Y224	UPF0568 protein C14orf166	C14orf166	30.4925	28.7597	28.8424	28.3141	29.9621	28.7362	28.6413	27.8711	0.5304	0.0235	0.2011	0.443	0.2995	15	15	70.1	28.068	0.0180718
P02545;P02545-6;P02545-3;P02545-5;P02545-4	P02545;P02545-6;P02545-3;P02545-5;P02545-4	Prelamin-A/C;Lamin-A/C	LMNA	28.7055	26.0354	26.7389	26.2837	27.9509	25.6862	26.6842	25.656	0.7546	0.3492	0.0547	0.6277	0.44655	18	2	30.7	74.139	0.0181124
P19525;P19525-2	P19525;P19525-2	Interferon-induced, double-stranded RNA-activated protein kinase	EIF2AK2	31.9235	31.0121	30.8446	30.2333	31.084	30.507	30.7927	29.8588	0.8395	0.5051	0.0519	0.3745	0.44275	19	19	41.9	62.094	0.0182873
P05114	P05114	Non-histone chromosomal protein HMG-14	HMGN1	25.844	24.6785	25.0515	23.6618	24.7568	24.335	24.8271	23.2775	1.0872	0.3435	0.2244	0.3843	0.50985	3	3	32	10.659	0.0183542
Q14008-2;Q14008;Q14008-3	Q14008-2;Q14008;Q14008-3	Cytoskeleton-associated protein 5	CKAP5	24.8219	22.5612	23.9654	22.9253	23.8334	22.554	23.1193	22.5055	0.9885	0.0072	0.8461	0.4198	0.5654	7	7	4.2	218.52	0.0185088
Q12797;Q12797-10;Q12797-6;Q12797-2;Q12797-7;Q12797-9;Q12797-5;Q12797-8;Q12797-4;Q12797-3	Q12797;Q12797-10	Aspartyl/asparaginyl beta-hydroxylase	ASPH	30.0966	28.8625	29.3631	28.8438	29.075	28.6698	29.0667	28.3967	1.0216	0.1927	0.2964	0.4471	0.48945	20	17	37.2	85.862	0.0186455
P60866;P60866-2	P60866;P60866-2	40S ribosomal protein S20	RPS20	28.1207	26.6882	26.3115	25.7647	27.2123	26.0418	26.3023	25.3136	0.9084	0.6464	0.0092	0.4511	0.503775	2	2	19.3	13.373	0.0187947
P39019	P39019	40S ribosomal protein S19	RPS19	27.3455	26.0957	25.5415	25.2339	26.138	25.6623	25.24	24.88	1.2075	0.4334	0.3015	0.3539	0.574075	6	6	37.2	16.06	0.0190486
A0FGR8-2;A0FGR8;A0FGR8-6;A0FGR8-4;A0FGR8-5	A0FGR8-2;A0FGR8;A0FGR8-6;A0FGR8-4	Extended synaptotagmin-2	ESYT2	29.2451	28.3202	27.7783	27.409	28.0737	27.8027	27.5564	27.1248	1.1714	0.5175	0.2219	0.2842	0.54875	31	31	44.6	98.9	0.0192161
O00712;O00712-4;O00712-5;O00712-2;Q12857-2;Q12857-3;Q12857;Q12857-4;O00712-6	O00712;O00712-4;O00712-5;O00712-2	Nuclear factor 1 B-type	NFIB	25.7453	23.4884	24.6958	23.4301	25.978	24.1025	24.7164	24.0454	-0.2327	-0.6141	-0.0206	-0.6153	-0.370675	7	6	16.4	47.441	0.0209223
P39748;P39748-2	P39748;P39748-2	Flap endonuclease 1	FEN1	29.4278	28.4559	29.0061	28.1641	28.6512	28.2049	28.8062	27.988	0.7766	0.251	0.1999	0.1761	0.3509	15	14	51.8	42.592	0.0213005
Q92626;Q92626-2	Q92626;Q92626-2	Peroxidasin homolog	PXDN	27.0466	25.9077	26.4853	25.8455	26.5327	25.8245	26.3897	25.4933	0.5139	0.0832	0.0956	0.3522	0.261225	14	14	12.5	165.27	0.0215124
P27816;P27816-6;P27816-2;P27816-5;P27816-4	P27816;P27816-6;P27816-2	Microtubule-associated protein 4	MAP4	29.5985	27.5114	28.8475	27.9382	28.9097	27.5263	28.5324	27.3679	0.6888	-0.0149	0.3151	0.5703	0.389825	29	29	32.8	121	0.02162
O75937	O75937	DnaJ homolog subfamily C member 8	DNAJC8	24.4922	24.4476	24.4493	23.995	24.327	23.2888	24.2326	23.2217	0.1652	1.1588	0.2167	0.7733	0.5785	7	7	32	29.841	0.0225951
O15344;O15344-2;Q9UJV3-2;Q9UJV3	O15344;O15344-2	E3 ubiquitin-protein ligase Midline-1	MID1	26.8223	26.1629	26.0002	25.5111	26.0005	25.8379	25.9647	25.1058	0.8218	0.325	0.0355	0.4053	0.3969	12	12	20.4	75.25	0.0227059
P09874	P09874	Poly [ADP-ribose] polymerase 1	PARP1	30.5202	28.6114	28.9991	28.5553	29.2721	28.1951	28.5393	28.409	1.2481	0.4163	0.4598	0.1463	0.567625	36	36	43.7	113.08	0.0239135
P27695	P27695	DNA-(apurinic or apyrimidinic site) lyase;DNA-(apurinic or apyrimidinic site) lyase, mitochondrial	APEX1	28.8717	28.2022	28.4724	27.5282	28.2047	27.5566	28.1658	27.5576	0.667	0.6456	0.3066	-0.0294	0.39745	9	9	36.8	35.554	0.0240872
P46063	P46063	ATP-dependent DNA helicase Q1	RECQL	28.3756	27.2022	27.8323	26.9876	27.1332	26.8294	27.2485	26.8816	1.2424	0.3728	0.5838	0.106	0.57625	16	16	32.8	73.457	0.0245755
Q96CX2;Q68DU8;Q6ZWB6	Q96CX2	BTB/POZ domain-containing protein KCTD12	KCTD12	27.7488	27.062	27.6012	25.9193	27.0521	27.0734	26.9467	25.6641	0.6967	-0.0114	0.6545	0.2552	0.39875	10	10	36	35.7	0.0250546
Q9UK59;Q9UK59-2	Q9UK59;Q9UK59-2	Lariat debranching enzyme	DBR1	28.7656	27.6922	27.7294	27.0991	28.0214	27.3702	27.7188	26.7562	0.7442	0.322	0.0106	0.3429	0.354925	13	13	29.4	61.554	0.0251143
Q13085-3;Q13085-2;Q13085;Q13085-4;O00763-3;O00763-2;O00763	Q13085-3;Q13085-2;Q13085;Q13085-4	Acetyl-CoA carboxylase 1;Biotin carboxylase	ACACA	29.0222	28.0469	28.3268	26.7782	28.2908	28.0047	28.0853	26.4228	0.7314	0.0422	0.2415	0.3554	0.342625	42	42	22.4	257.24	0.0251742
Q8IV48	Q8IV48	3-5 exoribonuclease 1	ERI1	28.3173	26.4288	27.1555	26.3984	27.1208	26.2246	26.6084	26.1868	1.1965	0.2042	0.5471	0.2116	0.53985	7	7	20.6	40.063	0.027108
Q9Y2L1;Q9Y2L1-2	Q9Y2L1;Q9Y2L1-2	Exosome complex exonuclease RRP44	DIS3	23.4558	22.7642	23.606	23.0379	23.1264	22.8065	22.8021	22.319	0.3294	-0.0423	0.8039	0.7189	0.452475	5	5	6.9	109	0.0272358
P28340	P28340	DNA polymerase delta catalytic subunit	POLD1	23.1033	22.5933	22.7149	21.7862	22.6142	21.5347	22.0995	21.8428	0.4891	1.0586	0.6154	-0.0566	0.526625	4	4	3.3	123.63	0.0275907
Q9UDT6-2;Q9UDT6	Q9UDT6-2;Q9UDT6	CAP-Gly domain-containing linker protein 2	CLIP2	26.6058	25.1073	25.6699	25.2824	25.702	25.1144	25.3086	24.8374	0.9038	-0.0071	0.3613	0.445	0.42575	19	16	21.7	111.78	0.0282599
Q9Y5M8	Q9Y5M8	Signal recognition particle receptor subunit beta	SRPRB	28.7858	27.9734	28.481	27.4176	27.9786	27.7978	27.5394	27.3482	0.8072	0.1756	0.9416	0.0694	0.49845	11	11	50.9	29.702	0.0289493
Q7Z4Q2;Q7Z4Q2-2;Q7Z4Q2-3	Q7Z4Q2;Q7Z4Q2-2	HEAT repeat-containing protein 3	HEATR3	22.4783	23.3184	23.529	22.6914	21.7553	23.1788	22.996	22.6396	0.723	0.1396	0.533	0.0518	0.36185	6	6	10.6	74.582	0.0290833
Q52LJ0-2;Q52LJ0	Q52LJ0-2;Q52LJ0	Protein FAM98B	FAM98B	29.7424	28.5835	28.9335	28.0255	29.3488	28.6429	28.6997	27.6108	0.3936	-0.0594	0.2338	0.4147	0.245675	11	8	34.4	45.547	0.0309885
P06454-2;P06454	P06454-2;P06454	Prothymosin alpha;Prothymosin alpha, N-terminally processed;Thymosin alpha-1	PTMA	27.856	27.002	25.9873	25.3507	27.419	26.0748	25.3523	25.4424	0.437	0.9272	0.635	-0.0917	0.476875	5	5	35.5	12.074	0.0316055
O43663-4;O43663;O43663-3;O43663-2	O43663-4;O43663;O43663-3;O43663-2	Protein regulator of cytokinesis 1	PRC1	26.9385	25.0663	25.2261	24.8256	25.6542	24.7289	25.0378	24.4446	1.2843	0.3374	0.1883	0.381	0.54775	9	9	14.5	70.19	0.0319637
Q96CT7	Q96CT7	Coiled-coil domain-containing protein 124	CCDC124	25.1277	24.5653	24.2982	23.6749	24.2389	24.281	24.3233	23.0942	0.8888	0.2843	-0.0251	0.5807	0.432175	5	5	26	25.835	0.0320364
O75122-3;O75122;O75122-2	O75122-3;O75122	CLIP-associating protein 2	CLASP2	24.8301	23.3269	24.0722	23.6023	24.346	23.444	23.4718	22.7426	0.4841	-0.1171	0.6004	0.8597	0.456775	9	8	7.7	165.92	0.0321826
P05455	P05455	Lupus La protein	SSB	29.5696	28.4828	28.4746	27.3261	28.5289	28.2014	28.3262	27.0524	1.0407	0.2814	0.1484	0.2737	0.43605	21	21	48.5	46.836	0.0377271
P78346;P78346-2	P78346;P78346-2	Ribonuclease P protein subunit p30	RPP30	24.1624	23.362	23.9057	23.693	23.75	23.3709	23.7799	23.151	0.4124	-0.0089	0.1258	0.542	0.267825	3	3	12.3	29.321	0.0382439
P04843	P04843	Dolichyl-diphosphooligosaccharide--protein glycosyltransferase subunit 1	RPN1	28.4976	27.4868	27.6695	27.5272	27.7277	27.3855	27.3289	27.4155	0.7699	0.1013	0.3406	0.1117	0.330875	21	21	37.9	68.569	0.0384143
Q99873-2;Q99873-3;Q99873;Q99873-5;Q9NR22-2;Q9NR22	Q99873-2;Q99873-3;Q99873	Protein arginine N-methyltransferase 1	PRMT1	27.1157	25.7523	26.088	25.5166	27.2191	26.1616	26.198	25.5595	-0.1034	-0.4093	-0.11	-0.0429	-0.1664	7	7	19.6	39.928	0.0405328
Q96RQ3	Q96RQ3	Methylcrotonoyl-CoA carboxylase subunit alpha, mitochondrial	MCCC1	27.3508	25.37	26.246	25.9362	26.7519	25.1096	26.3436	25.4309	0.5989	0.2604	-0.0976	0.5053	0.31675	10	10	17.1	80.472	0.0408899
Q9UQ80;Q9UQ80-2	Q9UQ80;Q9UQ80-2	Proliferation-associated protein 2G4	PA2G4	27.1166	26.1204	27.1495	26.1585	26.085	25.9535	26.6535	26.0831	1.0316	0.1669	0.496	0.0754	0.442475	11	11	32	43.786	0.0409801
P12956;P12956-2	P12956;P12956-2	X-ray repair cross-complementing protein 6	XRCC6	34.3565	33.2615	33.1821	32.6067	33.8169	33.0826	33.2121	32.3549	0.5396	0.1789	-0.03	0.2518	0.235075	40	40	66.3	69.842	0.0422894
P52272-2;P52272	P52272-2;P52272	Heterogeneous nuclear ribonucleoprotein M	HNRNPM	30.4362	28.4412	29.4617	28.8664	29.7421	28.6362	28.9186	28.2781	0.6941	-0.195	0.5431	0.5883	0.407625	33	33	54	73.62	0.0424729
O15056-3;O15056;O15056-2	O15056-3;O15056;O15056-2	Synaptojanin-2	SYNJ2	23.3411	22.661	23.47	22.808	22.2628	22.7357	23.0043	22.4178	1.0783	-0.0747	0.4657	0.3902	0.464875	4	4	4.3	143.44	0.0439828
P40938;P40938-2	P40938;P40938-2	Replication factor C subunit 3	RFC3	26.2677	24.9852	25.0362	24.6121	25.7129	24.8877	25.0292	24.3147	0.5548	0.0975	0.007	0.2974	0.239175	7	7	21.1	40.556	0.0440774
O60506-3;O60506-4;O60506;O60506-2;O60506-5	O60506-3;O60506-4;O60506;O60506-2;O60506-5	Heterogeneous nuclear ribonucleoprotein Q	SYNCRIP	31.1854	29.4665	30.1592	29.4897	30.686	29.5443	29.9484	29.1893	0.4994	-0.0778	0.2108	0.3004	0.2332	21	17	45	62.656	0.0444359
Q96R06	Q96R06	Sperm-associated antigen 5	SPAG5	23.8969	21.8903	22.8042	21.9763	22.6021	21.5913	22.4521	21.8544	1.2948	0.299	0.3521	0.1219	0.51695	4	4	3.7	134.42	0.044531
P17096;P17096-3;P17096-2	P17096;P17096-3;P17096-2	High mobility group protein HMG-I/HMG-Y	HMGA1	27.7998	25.6444	25.7259	25.611	26.6178	25.4152	25.6617	25.2701	1.182	0.2292	0.0642	0.3409	0.454075	4	4	37.4	11.676	0.0491883
O00178	O00178	GTP-binding protein 1	GTPBP1	26.0081	24.5472	24.6913	24.1156	24.2182	24.5356	24.2784	23.5478	1.7899	0.0116	0.4129	0.5678	0.69555	5	5	12.4	72.453	0.0511399
P26599;P26599-2;P26599-3	P26599;P26599-2;P26599-3	Polypyrimidine tract-binding protein 1	PTBP1	31.8785	30.6668	31.2564	30.6383	31.3505	30.8392	30.698	30.3368	0.528	-0.1724	0.5584	0.3015	0.303875	18	15	53.1	57.221	0.051444
P02511	P02511	Alpha-crystallin B chain	CRYAB	24.6153	23.1281	23.8467	22.9056	21.2765	23.3529	23.4605	19.8207	3.3388	-0.2248	0.3862	3.0849	1.64628	3	3	20	20.159	0.0515509
Q9H4H8;Q9H4H8-2	Q9H4H8;Q9H4H8-2	Protein FAM83D	FAM83D	26.1239	25.0662	24.3294	24.524	24.5659	24.6244	24.3699	24.0478	1.558	0.4418	-0.0405	0.4762	0.608875	10	10	20.9	64.424	0.0516583
Q96G46;Q96G46-2;Q96G46-3	Q96G46;Q96G46-2;Q96G46-3	tRNA-dihydrouridine(47) synthase [NAD(P)(+)]-like	DUS3L	29.2187	27.488	28.0979	27.2997	28.1606	26.918	28.1362	27.1577	1.0581	0.57	-0.0383	0.142	0.43295	16	16	35.5	72.593	0.0566791
Q6SJ93-2;Q6SJ93	Q6SJ93-2;Q6SJ93	Protein FAM111B	FAM111B	22.9844	24.206	23.0779	22.5195	22.73	20.2867	21.9414	21.9481	0.2544	3.9193	1.1365	0.5714	1.4704	4	4	6.7	81.2	0.0586281
P62263	P62263	40S ribosomal protein S14	RPS14	26.8863	25.8703	25.2971	24.9727	21.6707	24.7264	24.7395	24.1976	5.2156	1.1439	0.5576	0.7751	1.92305	5	5	36.4	16.273	0.0607093
P62888	P62888	60S ribosomal protein L30	RPL30	25.9634	25.0774	25.4821	25.1387	25.622	24.6322	25.6453	24.8361	0.3414	0.4452	-0.1632	0.3026	0.2315	5	5	35.7	12.784	0.061065
Q86TB9-4;Q86TB9;Q86TB9-2;Q86TB9-3	Q86TB9-4;Q86TB9;Q86TB9-2	Protein PAT1 homolog 1	PATL1	26.1885	24.2616	26.5226	25.7122	25.4799	24.4994	26.1713	24.9783	0.7086	-0.2378	0.3513	0.7339	0.389	10	10	18.3	79.907	0.0611894
P30050;P30050-2	P30050;P30050-2	60S ribosomal protein L12	RPL12	26.8192	24.6849	24.6991	24.9191	25.8985	24.2419	24.613	24.9191	0.9207	0.443	0.0861	0	0.36245	4	4	33.9	17.818	0.0612016
Q7KZF4	Q7KZF4	Staphylococcal nuclease domain-containing protein 1	SND1	28.6571	27.792	28.6143	27.3883	29.4873	29.4957	28.4971	27.679	-0.8302	-1.7037	0.1172	-0.2907	-0.67685	28	28	37.7	102	0.0613143
P53396;P53396-2;P53396-3	P53396;P53396-2;P53396-3	ATP-citrate synthase	ACLY	28.3103	28.7522	28.8848	27.4492	28.0072	29.4848	29.5222	28.0433	0.3031	-0.7326	-0.6374	-0.5941	-0.41525	32	32	36.1	120.84	0.0614397
Q15345-3;Q15345	Q15345-3;Q15345	Leucine-rich repeat-containing protein 41	LRRC41	22.5061	24.1423	22.7356	21.3427	24.7148	23.4293	24.0306	22.8454	-2.2087	0.713	-1.295	-1.5027	-1.07335	6	6	10.4	79.297	0.0617201
Q8N1G2	Q8N1G2	Cap-specific mRNA (nucleoside-2-O-)-methyltransferase 1	CMTR1	28.06	26.5404	26.8564	26.1537	28.069	26.5719	27.641	26.5911	-0.009	-0.0315	-0.7846	-0.4374	-0.315625	25	25	34.9	95.32	0.0622024
Q0VDF9	Q0VDF9	Heat shock 70 kDa protein 14	HSPA14	24.0488	22.6442	23.736	22.7184	20.9152	22.5084	22.7352	22.3623	3.1336	0.1358	1.0008	0.3561	1.15658	4	4	7.5	54.794	0.0628525
P18754;P18754-2	P18754;P18754-2	Regulator of chromosome condensation	RCC1	24.8353	22.1677	24.1958	23.8394	25.5266	24.9698	24.5908	24.0199	-0.6913	-2.8021	-0.395	-0.1805	-1.01722	5	5	16.4	44.969	0.0633629
P49458;P49458-2	P49458;P49458-2	Signal recognition particle 9 kDa protein	SRP9	28.5183	26.335	27.1913	26.2134	27.6195	25.9445	27.0888	26.2356	0.8988	0.3905	0.1025	-0.0222	0.3424	5	5	53.5	10.112	0.0637108
Q14563	Q14563	Semaphorin-3A	SEMA3A	22.5712	20.2764	22.2965	21.749	23.2192	19.495	19.9037	19.4128	-0.648	0.7814	2.3928	2.3362	1.2156	3	3	4.2	88.888	0.063839
Q8TF46-3;Q8TF46-2;Q8TF46-4;Q8TF46	Q8TF46-3;Q8TF46-2;Q8TF46-4;Q8TF46	DIS3-like exonuclease 1	DIS3L	22.6862	22.2383	21.3648	21.891	23.4921	22.258	22.1355	21.8414	-0.8059	-0.0197	-0.7707	0.0496	-0.386675	2	2	3.6	86.259	0.0647856
Q9ULR0;Q9ULR0-2;Q9ULR0-1	Q9ULR0;Q9ULR0-2;Q9ULR0-1	Pre-mRNA-splicing factor ISY1 homolog	ISY1	25.0158	23.8323	23.5158	23.1606	22.893	22.9029	23.7389	22.7298	2.1228	0.9294	-0.2231	0.4308	0.814975	5	5	17.9	32.992	0.0652934
P15408;P15408-3;P15408-2	P15408;P15408-3	Fos-related antigen 2	FOSL2	24.2691	21.5201	21.0716	20.9512	21.6149	21.2658	20.8705	20.2467	2.6542	0.2543	0.2011	0.7045	0.953525	3	3	15.6	35.193	0.065424
P20585	P20585	DNA mismatch repair protein Msh3	MSH3	22.988	22.2266	22.9836	22.4276	22.7441	22.3939	22.5596	22.0395	0.2439	-0.1673	0.424	0.3881	0.222175	4	4	3.9	127.41	0.0657928
P16401	P16401	Histone H1.5	HIST1H1B	26.9044	24.9502	25.4198	24.5781	22.6779	20.6441	25.7841	24.4381	4.2265	4.3061	-0.3643	0.14	2.07707	5	3	24.3	22.58	0.0664254
Q9Y3I0	Q9Y3I0	tRNA-splicing ligase RtcB homolog	RTCB	31.3328	30.0266	30.1991	29.4752	30.8829	30.0741	30.1761	29.073	0.4499	-0.0475	0.023	0.4022	0.2069	24	24	58.4	55.21	0.0693016
P32969	P32969	60S ribosomal protein L9	RPL9	27.7106	26.0676	24.8106	24.9882	26.5961	25.9883	24.89	24.3284	1.1145	0.0793	-0.0794	0.6598	0.44355	4	4	28.1	21.863	0.0702134
P84101-4;P84101;P84101-3;P84101-2	P84101-4;P84101;P84101-3;P84101-2	Small EDRK-rich factor 2	SERF2	28.2238	26.7817	26.9542	26.1473	27.6152	26.8565	26.8804	25.7596	0.6086	-0.0748	0.0738	0.3877	0.248825	3	3	40	5.2159	0.0703525
Q9BW19	Q9BW19	Kinesin-like protein KIFC1	KIFC1	25.2918	23.4488	24.2924	24.1039	23.6557	23.5713	24.0521	23.4145	1.6361	-0.1225	0.2403	0.6894	0.610825	8	8	15	73.747	0.0706667
P20700	P20700	Lamin-B1	LMNB1	24.781	21.3214	23.5635	22.5057	22.8158	21.0519	23.3009	22.2671	1.9652	0.2695	0.2626	0.2386	0.683975	5	5	10.8	66.408	0.0711496
Q15637-4;Q15637-6;Q15637-3;Q15637-2;Q15637;Q15637-7	Q15637-4;Q15637-6;Q15637-3;Q15637-2;Q15637;Q15637-7	Splicing factor 1	SF1	25.223	24.2666	25.7664	25.2922	26.0265	25.2288	25.9404	25.0862	-0.8035	-0.9622	-0.174	0.206	-0.433425	6	1	13.9	59.711	0.071319
P19338	P19338	Nucleolin	NCL	33.5014	31.4211	32.1663	31.6728	33.3808	32.0282	32.5417	31.8105	0.1206	-0.6071	-0.3754	-0.1377	-0.2499	26	26	34.4	76.613	0.0714588
Q86TN4-3;Q86TN4;Q86TN4-4;Q86TN4-2	Q86TN4-3;Q86TN4;Q86TN4-4;Q86TN4-2	tRNA 2-phosphotransferase 1	TRPT1	25.8027	24.5585	24.3173	23.6257	24.6766	24.5339	24.2286	23.2494	1.1261	0.0246	0.0887	0.3763	0.403925	4	4	25	23.566	0.0715992
P61011-2;P61011	P61011-2;P61011	Signal recognition particle 54 kDa protein	SRP54	25.5716	24.712	25.0911	23.8747	21.0562	23.9795	24.073	23.8178	4.5154	0.7325	1.0181	0.0569	1.58073	10	10	27	50.369	0.0736374
P35249;P35249-2	P35249;P35249-2	Replication factor C subunit 4	RFC4	26.2924	25.0271	25.8459	24.9773	25.5642	25.0396	25.3012	25.0207	0.7282	-0.0125	0.5447	-0.0434	0.30425	10	10	35.5	39.681	0.0742471
Q9HCC0;Q9HCC0-2	Q9HCC0;Q9HCC0-2	Methylcrotonoyl-CoA carboxylase beta chain, mitochondrial	MCCC2	27.0949	25.1212	26.1131	26.0147	26.4753	24.9772	26.2605	25.5864	0.6196	0.144	-0.1474	0.4283	0.261125	13	13	25.6	61.332	0.0743907
Q9BXS6-2;Q9BXS6;Q9BXS6-7;Q9BXS6-4;Q9BXS6-6;Q9BXS6-3;Q9BXS6-5	Q9BXS6-2;Q9BXS6;Q9BXS6-7;Q9BXS6-4;Q9BXS6-6;Q9BXS6-3;Q9BXS6-5	Nucleolar and spindle-associated protein 1	NUSAP1	23.8659	21.621	22.6343	21.655	22.8795	21.4903	21.418	21.8664	0.9864	0.1307	1.2163	-0.2114	0.5305	4	4	11.1	49.323	0.0745349
Q96PZ0;Q96PZ0-2	Q96PZ0;Q96PZ0-2	Pseudouridylate synthase 7 homolog	PUS7	25.7596	24.1507	25.2328	24.4452	25.1208	24.434	24.5606	24.0846	0.6388	-0.2833	0.6722	0.3606	0.347075	11	11	22.1	75.035	0.0746796
Q9NUL3-6;Q9NUL3-8;Q9NUL3-3;Q9NUL3-7;Q9NUL3-2;Q9NUL3;Q9NUL3-4	Q9NUL3-6;Q9NUL3-8;Q9NUL3-3;Q9NUL3-7;Q9NUL3-2;Q9NUL3;Q9NUL3-4	Double-stranded RNA-binding protein Staufen homolog 2	STAU2	23.911	22.7655	23.4573	22.209	24.1423	22.4459	22.8201	21.8	-0.2313	0.3196	0.6372	0.409	0.283625	6	4	14.3	43.278	0.0747
P51858;P51858-2;P51858-3;Q7Z4V5-2;Q7Z4V5;Q7Z4V5-4;Q7Z4V5-3	P51858;P51858-2;P51858-3	Hepatoma-derived growth factor	HDGF	26.9813	25.8736	26.3314	25.2575	26.9295	26.1536	26.3612	25.6152	0.0518	-0.28	-0.0298	-0.3577	-0.153925	12	11	56.2	26.788	0.0748249
P13010	P13010	X-ray repair cross-complementing protein 5	XRCC5	34.189	32.739	32.6548	32.0134	33.6062	32.5752	32.7637	31.7682	0.5828	0.1638	-0.1089	0.2452	0.220725	42	42	68.6	82.704	0.0748439
P06493-2;P06493	P06493-2;P06493	Cyclin-dependent kinase 1	CDK1	24.1525	22.0438	22.206	23.1469	22.4029	22.0209	22.2673	22.2465	1.7496	0.0229	-0.0613	0.9004	0.6529	3	3	13.8	27.502	0.0751631
Q32MZ4-3;Q32MZ4-2;Q32MZ4;Q32MZ4-4	Q32MZ4-3;Q32MZ4-2;Q32MZ4	Leucine-rich repeat flightless-interacting protein 1	LRRFIP1	24.9831	23.9949	24.2871	23.5698	25.0045	24.4264	24.3189	23.6723	-0.0214	-0.4315	-0.0318	-0.1025	-0.1468	10	10	16.9	82.688	0.0760535
P43155-2;P43155;P43155-3	P43155-2;P43155;P43155-3	Carnitine O-acetyltransferase	CRAT	27.0406	25.9938	26.7643	25.7864	26.2548	25.8711	26.7192	25.676	0.7858	0.1227	0.0451	0.1104	0.266	12	12	22.1	68.568	0.0761992
Q9BRS8;Q9BRS8-2	Q9BRS8	La-related protein 6	LARP6	27.4804	25.8441	26.5721	25.7144	26.9826	25.8867	26.5424	25.461	0.4978	-0.0426	0.0297	0.2534	0.184575	13	13	38.1	54.736	0.0763352
P35611-2;P35611-6;P35611-4;P35611;P35611-3;P35611-5	P35611-2;P35611-6;P35611-4;P35611;P35611-3;P35611-5	Alpha-adducin	ADD1	23.9338	24.1783	24.8834	23.9826	21.718	24.0375	24.5063	23.7335	2.2158	0.1408	0.3771	0.2491	0.7457	7	6	13.6	69.984	0.0764809
Q9UHD8;Q9UHD8-7;Q9UHD8-2;Q9UHD8-5;Q9UHD8-3;Q9UHD8-4;Q9UHD8-9;Q9UHD8-8	Q9UHD8;Q9UHD8-7;Q9UHD8-2;Q9UHD8-5;Q9UHD8-3	Septin-9	2009-09-01	22.9515	22.6219	22.8209	22.1916	22.8729	23.557	22.9753	22.4862	0.0786	-0.9351	-0.1544	-0.2946	-0.326375	8	8	16.4	65.401	0.0786414
Q96P11-2;Q96P11;Q96P11-4;Q96P11-5;Q63ZY6-4;Q63ZY6-5;Q63ZY6	Q96P11-2;Q96P11;Q96P11-4;Q96P11-5	Probable 28S rRNA (cytosine-C(5))-methyltransferase	NSUN5	23.7803	22.5949	22.7402	22.3732	22.455	22.4734	22.6857	22.0851	1.3253	0.1215	0.0545	0.2881	0.44735	4	4	9.9	50.41	0.0787909
O96013;O96013-4;O96013-2;O96013-3	O96013;O96013-4;O96013-2;O96013-3	Serine/threonine-protein kinase PAK 4	PAK4	26.053	24.1908	24.9646	24.1061	25.3958	24.3131	24.7545	23.8974	0.6572	-0.1223	0.2101	0.2087	0.238425	9	9	23	64.071	0.0789112
Q1KMD3	Q1KMD3	Heterogeneous nuclear ribonucleoprotein U-like protein 2	HNRNPUL2	27.0762	24.4995	25.1005	23.7745	25.413	24.005	24.8052	23.9224	1.6632	0.4945	0.2953	-0.1479	0.576275	8	8	10.6	85.104	0.0790606
P60891;P60891-2;P21108	P60891	Ribose-phosphate pyrophosphokinase 1	PRPS1	23.3286	22.351	23.0106	22.263	23.7719	23.9648	23.4098	22.0572	-0.4433	-1.6138	-0.3992	0.2058	-0.562625	3	3	11	34.834	0.0799322
Q9H0D6;Q9H0D6-2	Q9H0D6;Q9H0D6-2	5-3 exoribonuclease 2	XRN2	30.1495	28.9783	28.8375	28.1001	29.4883	28.8349	28.9187	27.901	0.6612	0.1434	-0.0812	0.1991	0.230625	24	24	30.5	108.58	0.080083
Q9Y613	Q9Y613	FH1/FH2 domain-containing protein 1	FHOD1	23.5636	23.0819	23.071	21.148	22.885	21.1952	22.7923	21.3543	0.6786	1.8867	0.2787	-0.2063	0.659425	3	3	4.2	126.55	0.0817895
Q9Y4Z0	Q9Y4Z0	U6 snRNA-associated Sm-like protein LSm4	LSM4	26.1905	25.0265	26.2088	25.38	25.6256	25.2109	26.0528	24.9405	0.5649	-0.1844	0.156	0.4395	0.244	4	4	26.6	15.35	0.0839174
Q9Y490;Q9Y4G6	Q9Y490	Talin-1	TLN1	25.894	25.8259	25.4299	23.7551	24.8854	25.1745	25.53	23.767	1.0086	0.6514	-0.1001	-0.0119	0.387	9	9	4.3	269.76	0.0856
Q9Y606-2;Q9Y606	Q9Y606-2;Q9Y606	tRNA pseudouridine synthase A, mitochondrial	PUS1	23.3522	24.3341	24.5474	24.1691	25.3699	24.4958	24.7425	24.4319	-2.0177	-0.1617	-0.1951	-0.2628	-0.659325	6	6	16.8	44.377	0.0857603
Q99729-3;Q99729-2;Q99729-4;Q99729	Q99729-3;Q99729-2;Q99729-4;Q99729	Heterogeneous nuclear ribonucleoprotein A/B	HNRNPAB	30.68	28.8606	29.177	28.5771	29.9491	28.6574	29.3121	28.3549	0.7309	0.2032	-0.1351	0.2222	0.2553	8	8	29.8	30.588	0.0878657
P08238;Q58FF7;Q58FF8	P08238	Heat shock protein HSP 90-beta	HSP90AB1	29.5301	28.5412	27.2185	26.9585	28.7665	27.0788	27.2317	27.0685	0.7636	1.4624	-0.0132	-0.11	0.5257	18	10	30.2	83.263	0.0880967
Q13322-3;Q13322-2;Q13322-4;Q13322	Q13322-3;Q13322-2;Q13322-4;Q13322	Growth factor receptor-bound protein 10	GRB10	22.8325	24.3585	24.3183	23.564	22.4198	24.0585	24.1377	20.4999	0.4127	0.3	0.1806	3.0641	0.98935	4	4	8.8	60.847	0.0882607
Q96JP5-2;Q96JP5	Q96JP5-2;Q96JP5	E3 ubiquitin-protein ligase ZFP91	ZFP91	24.1272	23.6907	23.1874	20.8814	23.1831	22.2695	22.2987	21.561	0.9441	1.4212	0.8887	-0.6796	0.6436	3	3	11.2	59.57	0.0897778
Q8NE71;Q8NE71-2	Q8NE71;Q8NE71-2	ATP-binding cassette sub-family F member 1	ABCF1	29.397	28.5383	28.1096	27.2747	29.2029	28.6115	28.7509	28.1549	0.1941	-0.0732	-0.6413	-0.8802	-0.35015	22	22	33.5	95.925	0.0899443
Q01844-6;Q01844-3;Q01844;Q01844-5;Q01844-2;Q01844-4	Q01844-6;Q01844-3;Q01844;Q01844-5;Q01844-2	RNA-binding protein EWS	EWSR1	30.8124	29.3608	29.8992	29.3824	30.3991	29.4214	29.9324	28.72	0.4133	-0.0606	-0.0332	0.6624	0.245475	6	6	15.5	62.507	0.0912915
P04844-2;P04844	P04844-2;P04844	Dolichyl-diphosphooligosaccharide--protein glycosyltransferase subunit 2	RPN2	28.1795	26.9598	27.1878	27.0131	27.083	26.8466	26.9115	27.0732	1.0965	0.1132	0.2763	-0.0601	0.356475	13	13	31.9	67.723	0.0914603
O60869;O60869-2;O60869-3	O60869;O60869-2;O60869-3	Endothelial differentiation-related factor 1	EDF1	29.0836	28.3418	28.1887	27.8784	28.6013	28.0076	28.3797	27.7036	0.4823	0.3342	-0.191	0.1748	0.200075	8	8	52	16.368	0.0916618
Q15785	Q15785	Mitochondrial import receptor subunit TOM34	TOMM34	22.343	25.0341	25.0851	24.8575	24.7431	25.2433	25.4462	24.9398	-2.4001	-0.2092	-0.3611	-0.0823	-0.763175	8	8	33.3	34.559	0.0918306
P62495;P62495-2	P62495;P62495-2	Eukaryotic peptide chain release factor subunit 1	ETF1	27.5915	27.0301	26.9743	26.5663	26.9043	26.7995	27.1741	26.313	0.6872	0.2306	-0.1998	0.2533	0.242825	12	12	30.4	49.03	0.0963729
Q9H8Y5	Q9H8Y5	Ankyrin repeat and zinc finger domain-containing protein 1	ANKZF1	23.4246	22.9547	23.5844	22.5059	23.5368	22.7703	22.6803	22.3353	-0.1122	0.1844	0.9041	0.1706	0.286725	3	3	6.5	80.926	0.0995474
Q9P2E3;Q9P2E3-2	Q9P2E3;Q9P2E3-2	NFX1-type zinc finger-containing protein 1	ZNFX1	24.6267	23.7049	23.6559	22.8879	24.7362	23.5405	23.5362	22.31	-0.1095	0.1644	0.1197	0.5779	0.188125	10	10	5.8	220.22	0.10161
Q15004;Q15004-2	Q15004;Q15004-2	PCNA-associated factor	KIAA0101	25.4718	24.2727	24.4046	24.4872	25.4777	23.9977	24.479	23.9241	-0.0059	0.275	-0.0744	0.5631	0.18945	4	4	43.2	11.986	0.103753
Q8IYB7;Q8IYB7-3;Q8IYB7-2;Q8IYB7-4;Q8IYB7-5	Q8IYB7;Q8IYB7-3;Q8IYB7-2;Q8IYB7-4	DIS3-like exonuclease 2	DIS3L2	25.3349	24.5016	24.5273	24.3725	25.156	25.2206	25.1752	24.3616	0.1789	-0.719	-0.6479	0.0109	-0.294275	12	12	13.8	99.278	0.104138
Q8TAT6;Q8TAT6-2	Q8TAT6;Q8TAT6-2	Nuclear protein localization protein 4 homolog	NPLOC4	26.2321	25.5943	24.9939	24.5879	21.8334	24.9942	24.9468	24.4425	4.3987	0.6001	0.0471	0.1454	1.29783	8	8	16.9	68.119	0.11187
P27797	P27797	Calreticulin	CALR	29.0435	27.9567	26.3891	26.1012	28.0774	26.4758	26.5336	26.3177	0.9661	1.4809	-0.1445	-0.2165	0.5215	12	12	37.6	48.141	0.113292
P62249	P62249	40S ribosomal protein S16	RPS16	26.1152	24.2581	24.3045	23.66	21.424	23.9375	23.9215	23.5747	4.6912	0.3206	0.383	0.0853	1.37003	3	3	19.9	16.445	0.114532
Q9Y237;Q9Y237-2;Q9Y237-3	Q9Y237;Q9Y237-2	Peptidyl-prolyl cis-trans isomerase NIMA-interacting 4	PIN4	26.5882	24.9191	25.3235	24.3283	25.2638	24.9959	25.2818	24.039	1.3244	-0.0768	0.0417	0.2893	0.39465	4	4	48.1	13.81	0.114739
Q7Z739;Q9Y5A9-2;Q9Y5A9	Q7Z739	YTH domain-containing family protein 3	YTHDF3	25.9795	24.3499	25.6904	24.556	25.3791	24.2633	25.6376	24.5929	0.6004	0.0866	0.0528	-0.0369	0.175725	12	7	27.7	63.86	0.115461
Q12996;Q12996-2;Q12996-3	Q12996;Q12996-2	Cleavage stimulation factor subunit 3	CSTF3	22.5011	21.9814	22.1616	21.411	22.1062	23.1514	22.3298	22.0897	0.3949	-1.17	-0.1682	-0.6787	-0.4055	3	3	5.9	82.921	0.117047
Q96GM8;Q96GM8-2	Q96GM8	Target of EGR1 protein 1	TOE1	22.4453	23.6077	23.5572	23.4601	23.1186	23.4981	23.9199	23.4169	-0.6733	0.1096	-0.3627	0.0432	-0.2208	3	3	11.8	56.547	0.118089
O94913	O94913	Pre-mRNA cleavage complex 2 protein Pcf11	PCF11	23.3139	22.4135	22.6269	22.8076	21.7524	22.5107	22.4046	22.7088	1.5615	-0.0972	0.2223	0.0988	0.44635	7	7	5.6	173.05	0.12027
Q9Y3B7;Q9Y3B7-2;Q9Y3B7-3	Q9Y3B7;Q9Y3B7-2;Q9Y3B7-3	39S ribosomal protein L11, mitochondrial	MRPL11	24.6096	20.277	21.893	24.082	24.2271	23.8262	23.8776	23.5938	0.3825	-3.5492	-1.9846	0.4882	-1.16578	3	3	24.5	20.683	0.120379
Q92890-3;Q92890;Q92890-1	Q92890-3;Q92890;Q92890-1	Ubiquitin fusion degradation protein 1 homolog	UFD1L	26.6029	24.8188	24.9935	23.8143	24.8414	24.7919	24.783	23.8169	1.7615	0.0269	0.2105	-0.0026	0.499075	5	5	28.2	29.901	0.120404
Q08J23;Q08J23-2;Q08J23-3	Q08J23;Q08J23-2;Q08J23-3	tRNA (cytosine(34)-C(5))-methyltransferase	NSUN2	27.562	26.2851	26.8812	26.1123	27.2239	26.4474	27.5116	26.7705	0.3381	-0.1623	-0.6304	-0.6582	-0.2782	21	21	37.4	86.47	0.120484
Q6ZUT6-4;Q6ZUT6;Q6ZUT6-2;Q6ZUT6-3	Q6ZUT6-4;Q6ZUT6;Q6ZUT6-2	Uncharacterized protein C15orf52	C15orf52	23.7349	23.2898	23.8843	23.0252	24.0043	23.1286	23.1598	22.6649	-0.2694	0.1612	0.7245	0.3603	0.24415	5	5	14.2	49.68	0.120617
Q6P1N0;Q6P1N0-2;P08123	Q6P1N0;Q6P1N0-2	Coiled-coil and C2 domain-containing protein 1A	CC2D1A	28.5434	27.016	27.4747	26.6258	27.7398	26.9469	27.5847	26.4633	0.8036	0.0691	-0.11	0.1625	0.2313	26	26	32.7	104.06	0.124981
Q9BTL3	Q9BTL3	RNMT-activating mini protein	FAM103A1	25.2354	23.6477	23.7091	23.6395	22.4034	23.2446	23.9984	23.3621	2.832	0.4031	-0.2893	0.2774	0.8058	3	3	26.3	14.381	0.125201
P02768;P02768-2;P02768-3	P02768;P02768-2	Serum albumin	ALB	25.0446	23.8431	20.8605	24.1801	24.7301	25.3023	24.2086	23.7529	0.3145	-1.4592	-3.3481	0.4272	-1.0164	5	3	6.6	69.366	0.127077
Q14011;Q14011-2	Q14011;Q14011-2	Cold-inducible RNA-binding protein	CIRBP	30.1438	29.009	28.9475	28.6826	29.4918	28.9872	29.1564	28.2633	0.652	0.0218	-0.2089	0.4193	0.22105	5	5	38.4	18.648	0.127381
P98179	P98179	RNA-binding protein 3	RBM3	29.2052	27.1382	27.1577	27.0077	29.0453	27.7526	27.5709	26.9715	0.1599	-0.6144	-0.4132	0.0362	-0.207875	4	4	42.7	17.17	0.130168
Q9BY44-4;Q9BY44-3;Q9BY44;Q9BY44-2	Q9BY44-4;Q9BY44-3;Q9BY44;Q9BY44-2	Eukaryotic translation initiation factor 2A;Eukaryotic translation initiation factor 2A, N-terminally processed	EIF2A	23.7584	22.8602	23.4772	23.0741	23.4807	23.1934	23.924	23.2921	0.2777	-0.3332	-0.4468	-0.218	-0.180075	6	6	14.5	57.994	0.13172
Q7Z417;Q7Z417-2	Q7Z417	Nuclear fragile X mental retardation-interacting protein 2	NUFIP2	25.3613	21.0249	24.6342	21.8587	22.5971	22.0902	22.006	21.8744	2.7642	-1.0653	2.6282	-0.0157	1.07785	6	6	13.4	76.12	0.132685
Q8N442	Q8N442	Translation factor GUF1, mitochondrial	GUF1	24.4321	23.6269	23.8366	23.5793	21.2603	23.5258	23.7313	23.5148	3.1718	0.1011	0.1053	0.0645	0.860675	5	5	8.5	74.327	0.133557
P37108	P37108	Signal recognition particle 14 kDa protein	SRP14	29.0612	27.4267	28.3463	27.8042	28.3683	27.4522	28.3984	27.6537	0.6929	-0.0255	-0.0521	0.1505	0.19145	7	7	34.6	14.57	0.136286
O94973;O94973-2;O94973-3	O94973;O94973-2;O94973-3	AP-2 complex subunit alpha-2	AP2A2	24.3562	20.9623	20.9789	21.8525	22.0415	20.9498	21.5488	20.845	2.3147	0.0125	-0.5699	1.0075	0.6912	7	2	10	103.96	0.139527
Q96EP5-2;Q96EP5	Q96EP5-2;Q96EP5	DAZ-associated protein 1	DAZAP1	27.4138	26.0093	26.7596	25.9213	27.0857	26.2575	26.3374	25.7864	0.3281	-0.2482	0.4222	0.1349	0.15925	5	5	19.3	40.529	0.149792
P07900;P07900-2;Q14568;Q58FG0;Q58FF6	P07900;P07900-2	Heat shock protein HSP 90-alpha	HSP90AA1	27.4422	26.8495	25.2432	24.6795	26.6306	25.1392	25.2105	25.1829	0.8116	1.7103	0.0327	-0.5034	0.5128	18	11	25.7	84.659	0.152333
P05387	P05387	60S acidic ribosomal protein P2	RPLP2	27.4518	22.7489	24.0424	21.934	24.8763	23.547	23.8291	20.8996	2.5755	-0.7981	0.2133	1.0344	0.756275	4	4	67	11.665	0.152734
P85037-2;P85037	P85037-2;P85037	Forkhead box protein K1	FOXK1	23.46	21.68	21.5554	20.2354	24.1147	21.6744	21.44	20.4214	-0.6547	0.0056	0.1154	-0.186	-0.179925	4	4	8.8	59.701	0.152988
P48643-2;P48643	P48643-2;P48643	T-complex protein 1 subunit epsilon	CCT5	23.4417	22.4465	22.8603	21.7474	22.8588	23.0936	23.1794	22.8643	0.5829	-0.6471	-0.3191	-1.1169	-0.37505	3	3	6.7	49.526	0.15551
Q12849;Q12849-5	Q12849;Q12849-5	G-rich sequence factor 1	GRSF1	31.4269	29.9297	30.373	30.1253	31.1585	30.3159	30.6799	30.3103	0.2684	-0.3862	-0.3069	-0.185	-0.152425	23	23	60.2	53.126	0.15642
Q9HB19	Q9HB19	Pleckstrin homology domain-containing family A member 2	PLEKHA2	26.2292	25.0792	24.7578	24.5973	25.4684	24.9723	24.983	24.3894	0.7608	0.1069	-0.2252	0.2079	0.2126	6	6	21.9	47.254	0.158529
P40937-2;P40937	P40937-2;P40937	Replication factor C subunit 5	RFC5	23.401	23.688	24.2676	23.5752	24.6506	23.9109	24.2125	23.46	-1.2496	-0.2229	0.0551	0.1152	-0.32555	6	6	22.9	36.104	0.160974
P07093-2;P07093-3;P07093	P07093-2;P07093-3;P07093	Glia-derived nexin	SERPINE2	25.3718	24.4666	24.546	23.7744	23.6068	24.4991	24.8888	23.2775	1.765	-0.0325	-0.3428	0.4969	0.47165	8	8	21.2	44	0.165322
Q9P016;Q9P016-2	Q9P016;Q9P016-2	Thymocyte nuclear protein 1	THYN1	25.8393	25.345	25.03	23.6504	24.9415	24.8861	24.8485	24.0703	0.8978	0.4589	0.1815	-0.4199	0.279575	5	5	20.4	25.697	0.165552
P60842;P60842-2;Q14240;Q14240-2	P60842;P60842-2	Eukaryotic initiation factor 4A-I	EIF4A1	23.5013	24.8199	25.2116	23.8381	20.9208	24.7864	25.2438	23.8172	2.5805	0.0335	-0.0322	0.0209	0.650675	7	7	21.2	46.153	0.166321
Q96GJ1-3;Q96GJ1-2;Q96GJ1	Q96GJ1-3;Q96GJ1-2;Q96GJ1	tRNA (uracil(54)-C(5))-methyltransferase homolog	TRMT2B	23.3727	20.7719	22.8974	22.7014	23.0415	22.898	23.1401	22.8403	0.3312	-2.1261	-0.2427	-0.1389	-0.544125	3	3	7	51.485	0.171659
Q9H5Q4	Q9H5Q4	Dimethyladenosine transferase 2, mitochondrial	TFB2M	25.4561	24.5659	24.6211	24.7192	25.0496	24.4183	24.6516	24.8045	0.4065	0.1476	-0.0305	-0.0853	0.109575	6	6	15.4	45.348	0.174912
P27348	P27348	14-3-3 protein theta	YWHAQ	24.418	24.3624	23.5071	21.231	22.031	22.6724	22.5141	22.8539	2.387	1.69	0.993	-1.6229	0.861775	6	2	27.3	27.764	0.177528
Q96E11-8;Q96E11-3;Q96E11;Q96E11-7;Q96E11-5;Q96E11-6;Q96E11-4;Q96E11-2	Q96E11-8;Q96E11-3;Q96E11;Q96E11-7;Q96E11-5;Q96E11-6;Q96E11-4;Q96E11-2	Ribosome-recycling factor, mitochondrial	MRRF	23.0329	22.9252	23.4738	22.7349	20.9176	22.6525	23.3564	23.1188	2.1153	0.2727	0.1174	-0.3839	0.530375	2	2	9.5	23.51	0.181554
O95793-2;O95793;O95793-3	O95793-2;O95793;O95793-3	Double-stranded RNA-binding protein Staufen homolog 1	STAU1	29.4092	27.9814	28.1634	27.5415	28.9191	27.8744	28.3259	27.4519	0.4901	0.107	-0.1625	0.0896	0.13105	21	19	47	54.933	0.181634
P62312	P62312	U6 snRNA-associated Sm-like protein LSm6	LSM6	22.9977	24.4607	25.7293	25.1598	25.0343	24.7711	25.7699	24.8178	-2.0366	-0.3104	-0.0406	0.342	-0.5114	4	4	42.5	9.1275	0.181861
Q8TBX8;Q8TBX8-3;Q8TBX8-2	Q8TBX8;Q8TBX8-3;Q8TBX8-2	Phosphatidylinositol 5-phosphate 4-kinase type-2 gamma	PIP4K2C	25.756	26.7705	25.1723	23.9242	24.4314	26.4155	25.138	24.2691	1.3246	0.355	0.0343	-0.3449	0.34225	10	10	27.3	47.299	0.184088
O60841	O60841	Eukaryotic translation initiation factor 5B	EIF5B	27.6473	26.8661	25.6029	24.8096	26.3966	26.9464	25.4872	24.8914	1.2507	-0.0803	0.1157	-0.0818	0.301075	23	23	22.6	138.83	0.192195
P05121;P05121-2	P05121;P05121-2	Plasminogen activator inhibitor 1	SERPINE1	23.0503	23.888	24.7776	24.7887	22.3624	24.3708	24.5889	24.2084	0.6879	-0.4828	0.1887	0.5803	0.243525	2	2	6.5	45.059	0.203751
Q15054-3;Q15054-2;Q15054	Q15054-3;Q15054-2;Q15054	DNA polymerase delta subunit 3	POLD3	22.1815	21.8335	23.2181	22.9293	20.5951	22.7531	23.0144	21.8077	1.5864	-0.9196	0.2037	1.1216	0.498025	2	2	7.5	39.32	0.212792
Q5T160	Q5T160	Probable arginine--tRNA ligase, mitochondrial	RARS2	23.5324	21.2547	21.5737	20.3439	23.3091	22.5206	21.1635	21.1522	0.2233	-1.2659	0.4102	-0.8083	-0.360175	4	4	8.7	65.505	0.217628
P39656-3;P39656;P39656-2	P39656-3;P39656;P39656-2	Dolichyl-diphosphooligosaccharide--protein glycosyltransferase 48 kDa subunit	DDOST	27.0783	26.3492	26.2986	26.0734	26.2538	26.106	26.0457	26.49	0.8245	0.2432	0.2529	-0.4166	0.226	8	8	20.5	49.019	0.218268
P48426;P48426-2	P48426;P48426-2	Phosphatidylinositol 5-phosphate 4-kinase type-2 alpha	PIP4K2A	27.5447	27.1642	26.5737	25.3	26.8292	27.0269	26.4794	25.5459	0.7155	0.1373	0.0943	-0.2459	0.1753	9	6	26.1	46.224	0.222912
O60716-21;O60716-19;O60716-18;O60716-17;O60716-13;O60716-11;O60716-10;O60716-9;O60716-5;O60716-3;O60716-2;O60716;O60716-29;O60716-27;O60716-26;O60716-25;O60716-24;O60716-23;O60716-22;O60716-20;O60716-16;O60716-15;O60716-14;O60716-12;O60716-8;O60716-7;O60716-6;O60716-4;O60716-32;O60716-31;O60716-30;O60716-28	O60716-21;O60716-19;O60716-18;O60716-17;O60716-13;O60716-11;O60716-10;O60716-9;O60716-5;O60716-3;O60716-2;O60716;O60716-29;O60716-27;O60716-26;O60716-25;O60716-24;O60716-23;O60716-22;O60716-20;O60716-16;O60716-15;O60716-14;O60716-12;O60716-8;O60716-7;O60716-6;O60716-4;O60716-32;O60716-31;O60716-30;O60716-28	Catenin delta-1	CTNND1	23.0115	21.5407	22.7847	20.6847	21.3331	23.7781	23.6909	22.0499	1.6784	-2.2374	-0.9062	-1.3652	-0.7076	6	6	9.6	92.674	0.240306
Q99661-2;Q99661	Q99661-2;Q99661	Kinesin-like protein KIF2C	KIF2C	24.9197	22.6546	24.824	23.8697	24.7545	23.5157	24.6608	24.1548	0.1652	-0.8611	0.1632	-0.2851	-0.20445	7	6	12.8	75.561	0.240707
Q6NSJ2;Q6NSJ2-2	Q6NSJ2;Q6NSJ2-2	Pleckstrin homology-like domain family B member 3	PHLDB3	23.1638	21.9415	22.5756	22.258	22.9416	22.289	22.3728	21.7752	0.2222	-0.3475	0.2028	0.4828	0.140075	4	4	7.8	71.911	0.26109
Q15370;Q15370-2	Q15370;Q15370-2	Transcription elongation factor B polypeptide 2	TCEB2	25.2837	24.2453	24.211	21.2651	24.0272	23.7044	22.9223	22.5029	1.2565	0.5409	1.2887	-1.2378	0.462075	2	2	16.1	13.133	0.269446
Q9NPD3	Q9NPD3	Exosome complex component RRP41	EXOSC4	22.581	23.5918	23.8643	23.3155	22.2709	23.8694	23.9623	23.734	0.3101	-0.2776	-0.098	-0.4185	-0.121	4	4	18	26.383	0.277086
Q9UHX1-4;Q9UHX1-6;Q9UHX1-2;Q9UHX1-3;Q9UHX1-5;Q9UHX1	Q9UHX1-4;Q9UHX1-6;Q9UHX1-2;Q9UHX1-3;Q9UHX1-5;Q9UHX1	Poly(U)-binding-splicing factor PUF60	PUF60	25.8324	23.3189	23.8235	22.6935	23.4511	23.4366	23.8243	23.0212	2.3813	-0.1177	-0.0008	-0.3277	0.483775	7	7	24.8	54.024	0.279326
Q9Y6K5	Q9Y6K5	2-5-oligoadenylate synthase 3	OAS3	25.0152	24.4014	25.4761	24.881	25.1634	24.619	25.0953	24.3006	-0.1482	-0.2176	0.3808	0.5804	0.14885	10	10	10.1	121.17	0.280515
Q9H814	Q9H814	Phosphorylated adapter RNA export protein	PHAX	28.9133	27.9157	27.87	27.0393	28.4612	27.8989	28.0274	26.9664	0.4521	0.0168	-0.1574	0.0729	0.0961	14	14	39.8	44.402	0.286675
Q9NQW6-2;Q9NQW6	Q9NQW6-2;Q9NQW6	Actin-binding protein anillin	ANLN	23.8748	22.4577	23.0887	23.0548	21.5122	22.3308	23.5285	23.1961	2.3626	0.1269	-0.4398	-0.1413	0.4771	8	8	8.6	120.01	0.286724
O75534;O75534-2;O75534-4;O75534-3	O75534;O75534-2;O75534-4;O75534-3	Cold shock domain-containing protein E1	CSDE1	30.6968	29.4451	29.9921	29.1768	30.6413	29.9119	30.0275	29.102	0.0555	-0.4668	-0.0354	0.0748	-0.092975	37	37	53.5	88.884	0.292571
Q05048	Q05048	Cleavage stimulation factor subunit 1	CSTF1	23.5923	23.4525	23.6518	22.6735	22.347	25.1456	24.2056	23.4604	1.2453	-1.6931	-0.5538	-0.7869	-0.447125	5	5	13.9	48.357	0.294361
P04406-2;P04406	P04406-2;P04406	Glyceraldehyde-3-phosphate dehydrogenase	GAPDH	23.1197	23.6066	23.4603	23.8072	25.2336	20.43	23.7684	20.8925	-2.1139	3.1766	-0.3081	2.9147	0.917325	4	4	19.8	31.548	0.299444
P78371;P78371-2	P78371;P78371-2	T-complex protein 1 subunit beta	CCT2	24.0287	20.6439	22.4394	22.1847	21.8137	23.772	23.8477	23.0367	2.215	-3.1281	-1.4083	-0.852	-0.79335	3	3	8.6	57.488	0.300588
P49916-3;P49916;P49916-4;P49916-2	P49916-3;P49916;P49916-4;P49916-2	DNA ligase 3	LIG3	23.2816	22.2548	23.6426	23.5927	21.873	23.9777	24.0038	24.8585	1.4086	-1.7229	-0.3612	-1.2658	-0.485325	9	9	10.4	102.69	0.305866
Q15084-3;Q15084;Q15084-4;Q15084-5;Q15084-2	Q15084-3;Q15084;Q15084-4;Q15084-5;Q15084-2	Protein disulfide-isomerase A6	PDIA6	22.8284	25.2401	24.2701	23.9849	24.3404	23.9428	20.7112	24.2693	-1.512	1.2973	3.5589	-0.2844	0.76495	4	4	13.7	47.837	0.307023
Q14188-7;Q14188-6;Q14188-2;Q14188-3;Q14188-4;Q14188-5;Q14188-8;Q14188	Q14188-7;Q14188-6;Q14188-2;Q14188-3;Q14188-4;Q14188-5;Q14188-8;Q14188	Transcription factor Dp-2	TFDP2	30.3938	29.9665	21.4005	21.3187	29.9435	29.8706	19.9521	29.2074	0.4503	0.0959	1.4484	-7.8887	-1.47353	2	2	6.5	34.685	0.313682
P33992	P33992	DNA replication licensing factor MCM5	MCM5	22.7134	23.4579	24.2628	23.4846	24.8585	23.7024	23.9534	23.0206	-2.1451	-0.2445	0.3094	0.464	-0.40405	5	5	8.6	82.285	0.318684
P35612;P35612-2;P35612-8;P35612-9;P35612-4;P35612-3;P35612-7;P35612-5;P35612-6	P35612;P35612-2;P35612-8;P35612-9;P35612-4;P35612-3	Beta-adducin	ADD2	23.8789	21.9742	22.3554	22.0434	22.194	22.0953	22.7886	21.9084	1.6849	-0.1211	-0.4332	0.135	0.3164	3	2	4.1	80.853	0.31879
P49792	P49792	E3 SUMO-protein ligase RanBP2	RANBP2	23.5393	21.4858	22.109	21.2303	21.7823	22.5595	21.428	21.0453	1.757	-1.0737	0.681	0.185	0.387325	8	5	3.8	358.2	0.322772
Q12906-7;Q12906-4;Q12906-6;Q12906;Q12906-5;Q12906-2;Q12906-3;Q96SI9-2;Q96SI9	Q12906-7;Q12906-4;Q12906-6;Q12906;Q12906-5;Q12906-2;Q12906-3	Interleukin enhancer-binding factor 3	ILF3	32.7428	31.3012	31.5306	31.0182	32.4781	31.4399	31.7999	31.1831	0.2647	-0.1387	-0.2693	-0.1649	-0.07705	33	33	51.6	95.807	0.326361
Q04837	Q04837	Single-stranded DNA-binding protein, mitochondrial	SSBP1	22.5975	23.8928	23.8755	23.7211	24.1061	23.8836	23.8714	23.3119	-1.5086	0.0092	0.0041	0.4092	-0.271525	3	3	21.6	17.259	0.335176
Q96P63;Q96P63-2	Q96P63;Q96P63-2	Serpin B12	SERPINB12	25.7957	24.1348	20.7542	20.9426	24.7944	24.5488	23.895	20.6886	1.0013	-0.414	-3.1408	0.254	-0.574875	4	4	10.6	46.276	0.33737
P35908	P35908	Keratin, type II cytoskeletal 2 epidermal	KRT2	35.0749	33.0749	31.0883	32.6001	34.1783	33.0657	32.305	30.668	0.8966	0.0092	-1.2167	1.9321	0.4053	42	1	80.3	65.432	0.357888
O75616;O75616-2	O75616;O75616-2	GTPase Era, mitochondrial	ERAL1	26.2083	25.1262	25.6446	25.9822	26.2313	25.2358	25.5887	25.7176	-0.023	-0.1096	0.0559	0.2646	0.046975	7	7	22.7	48.349	0.369949
Q08379;Q08379-2	Q08379;Q08379-2	Golgin subfamily A member 2	GOLGA2	22.396	22.5651	22.8475	23.1043	22.9696	22.3844	22.5611	22.3672	-0.5736	0.1807	0.2864	0.7371	0.15765	5	5	5.1	113.08	0.374688
P62318-2;P62318	P62318-2;P62318	Small nuclear ribonucleoprotein Sm D3	SNRPD3	23.3776	23.4784	24.1755	23.4183	21.9416	24.6409	24.9955	20.7674	1.436	-1.1625	-0.82	2.6509	0.5261	4	4	39.2	13.291	0.3763
Q14562	Q14562	ATP-dependent RNA helicase DHX8	DHX8	23.8089	21.9355	22.9937	22.2004	21.2206	22.7643	23.2294	22.0105	2.5883	-0.8288	-0.2357	0.1899	0.428425	3	3	3.3	139.31	0.376708
Q07666-3;Q07666-2;Q07666;Q5VWX1	Q07666-3;Q07666-2;Q07666	KH domain-containing, RNA-binding, signal transduction-associated protein 1	KHDRBS1	26.229	24.1479	25.8944	25.1279	26.652	25.7814	25.2188	24.8753	-0.423	-1.6335	0.6756	0.2526	-0.282075	4	3	14.1	44.027	0.383541
P48431;Q9Y651;O00570;P41225;O60248-2;O60248;O95416	P48431	Transcription factor SOX-2	SOX2	28.4838	26.8305	27.2418	26.9014	27.9263	27.2395	27.2066	26.6301	0.5575	-0.409	0.0352	0.2713	0.11375	9	9	51.1	34.31	0.384019
Q8NF91-8;Q8NF91-2;Q8NF91-4;Q8NF91	Q8NF91-8;Q8NF91-2;Q8NF91-4;Q8NF91	Nesprin-1	SYNE1	22.0181	26.3511	26.962	26.4745	22.5465	26.2774	26.6162	25.7941	-0.5284	0.0737	0.3458	0.6804	0.142875	2	2	0.9	367.87	0.384019
O60762	O60762	Dolichol-phosphate mannosyltransferase subunit 1	DPM1	22.9321	21.2862	23.1512	24.2069	22.0176	22.8167	22.5539	22.798	0.9145	-1.5305	0.5973	1.4089	0.34755	3	3	15	29.634	0.399157
Q08188	Q08188	Protein-glutamine gamma-glutamyltransferase E;Protein-glutamine gamma-glutamyltransferase E 50 kDa catalytic chain;Protein-glutamine gamma-glutamyltransferase E 27 kDa non-catalytic chain	TGM3	25.5494	22.6695	21.0912	22.5231	24.6705	23.0914	22.2437	20.221	0.8789	-0.4219	-1.1525	2.3021	0.40165	4	4	6.1	76.631	0.405778
P20810-7;P20810-6;P20810-9;P20810-5;P20810-10;P20810-2;P20810;P20810-4;P20810-8;P20810-3	P20810-7;P20810-6;P20810-9;P20810-5;P20810-10;P20810-2;P20810;P20810-4;P20810-8;P20810-3	Calpastatin	CAST	26.6425	24.8495	26.0298	24.6526	25.793	25.1185	25.7352	24.9717	0.8495	-0.269	0.2946	-0.3191	0.139	14	14	25.9	82.77	0.425491
P53350	P53350	Serine/threonine-protein kinase PLK1	PLK1	25.5667	20.7901	25.1481	24.0749	25.4185	23.6147	24.4332	23.7427	0.1482	-2.8246	0.7149	0.3322	-0.407325	6	6	11.9	68.254	0.431476
Q15369;Q15369-2	Q15369;Q15369-2	Transcription elongation factor B polypeptide 1	TCEB1	26.015	23.8872	24.5292	23.0062	24.8451	24.513	24.2051	23.1504	1.1699	-0.6258	0.3241	-0.1442	0.181	3	3	39.3	12.473	0.456542
Q9P2Q2	Q9P2Q2	FERM domain-containing protein 4A	FRMD4A	23.5593	21.2069	22.1149	19.7076	21.561	20.9962	21.029	21.4977	1.9983	0.2107	1.0859	-1.7901	0.3762	3	3	3.1	115.46	0.464497
Q29RF7;Q29RF7-3	Q29RF7	Sister chromatid cohesion protein PDS5 homolog A	PDS5A	22.1161	21.0964	22.434	20.4432	22.2163	21.5298	21.7417	21.1665	-0.1002	-0.4334	0.6923	-0.7233	-0.14115	4	4	4.3	150.83	0.466675
Q8WVB6;Q8WVB6-2;Q8WVB6-3;Q15813;Q15813-2	Q8WVB6;Q8WVB6-2;Q8WVB6-3	Chromosome transmission fidelity protein 18 homolog	CHTF18	23.1918	22.5529	23.5951	22.7439	21.6514	23.3115	23.2988	22.939	1.5404	-0.7586	0.2963	-0.1951	0.22075	5	5	6.6	107.38	0.475292
P48729;P48729-3;P48729-2;Q8N752	P48729;P48729-3;P48729-2	Casein kinase I isoform alpha	CSNK1A1	26.2655	23.6766	25.068	24.3907	25.7846	24.6756	25.1058	24.3698	0.4809	-0.999	-0.0378	0.0209	-0.13375	5	5	19	38.914	0.490156
P42167;P42167-3;P42167-2;P42166	P42167;P42167-3;P42167-2;P42166	Lamina-associated polypeptide 2, isoforms beta/gamma;Thymopoietin;Thymopentin;Lamina-associated polypeptide 2, isoform alpha;Thymopoietin;Thymopentin	TMPO	23.8695	22.0339	22.8935	22.6252	22.199	22.311	23.7563	22.2186	1.6705	-0.2771	-0.8628	0.4066	0.2343	4	4	12.3	50.67	0.490923
Q96P47;Q96P47-2;Q96P47-4;Q96P47-5;Q96P47-3;Q96P47-6	Q96P47;Q96P47-2;Q96P47-4;Q96P47-5	Arf-GAP with GTPase, ANK repeat and PH domain-containing protein 3	AGAP3	28.2307	26.8999	26.979	26.4695	27.4021	27.0872	27.0912	26.5875	0.8286	-0.1873	-0.1122	-0.118	0.102775	13	11	21	95.043	0.498646
P14625	P14625	Endoplasmin	HSP90B1	25.1268	22.5885	22.1527	19.5569	23.0674	21.8237	21.5183	21.5877	2.0594	0.7648	0.6344	-2.0308	0.35695	8	7	11.8	92.468	0.508436
P06730;P06730-3;P06730-2	P06730;P06730-3;P06730-2	Eukaryotic translation initiation factor 4E	EIF4E	23.8419	23.0854	23.7112	23.16	23.5067	23.4302	23.5759	23.0486	0.3352	-0.3448	0.1353	0.1114	0.059275	3	3	17.1	25.097	0.510806
Q9Y3E5	Q9Y3E5	Peptidyl-tRNA hydrolase 2, mitochondrial	PTRH2	23.2683	22.2575	23.1867	22.8614	24.284	23.0763	20.1614	22.556	-1.0157	-0.8188	3.0253	0.3054	0.37405	1	1	10.6	19.193	0.518724
Q96KR1	Q96KR1	Zinc finger RNA-binding protein	ZFR	23.5283	22.7055	22.9824	22.8677	23.7698	22.9788	23.2404	22.391	-0.2415	-0.2733	-0.258	0.4767	-0.074025	4	4	5.7	117.01	0.518933
O95777	O95777	U6 snRNA-associated Sm-like protein LSm8	LSM8	22.5621	23.9721	24.86	23.7962	20.8551	24.4449	24.9303	24.138	1.707	-0.4728	-0.0703	-0.3418	0.205525	5	5	68.8	10.403	0.519248
O00139-2;O00139-1;O00139-5;O00139;O00139-4	O00139-2;O00139-1;O00139-5;O00139;O00139-4	Kinesin-like protein KIF2A	KIF2A	24.1504	20.8778	23.7912	23.0257	23.658	23.1386	23.5493	22.5516	0.4924	-2.2608	0.2419	0.4741	-0.2631	5	4	7.1	75.042	0.52962
Q15024	Q15024	Exosome complex component RRP42	EXOSC7	22.5915	22.1629	21.8647	21.6644	22.0731	22.0447	22.164	21.7435	0.5184	0.1182	-0.2993	-0.0791	0.06455	2	2	9.3	31.821	0.550432
Q9H3H3;Q9H3H3-2;Q9H3H3-3	Q9H3H3;Q9H3H3-2;Q9H3H3-3	UPF0696 protein C11orf68	C11orf68	25.7142	24.3198	24.8941	24.1324	25.2558	24.6252	25.0317	24.4106	0.4584	-0.3054	-0.1376	-0.2782	-0.0657	5	5	23.9	27.354	0.555723
Q07021	Q07021	Complement component 1 Q subcomponent-binding protein, mitochondrial	C1QBP	28.1586	27.5396	27.8912	27.7206	27.8997	27.2269	28.4087	28.0774	0.2589	0.3127	-0.5175	-0.3568	-0.075675	7	7	40.8	31.362	0.566898
Q9H3P2;Q9H3P2-7	Q9H3P2	Negative elongation factor A	NELFA	23.1468	21.5851	23.1883	23.2826	23.9054	22.7009	22.699	22.5368	-0.7586	-1.1158	0.4893	0.7458	-0.159825	3	3	9.3	57.276	0.579066
Q8N1G4	Q8N1G4	Leucine-rich repeat-containing protein 47	LRRC47	23.9448	24.098	24.2041	22.6615	24.595	23.3406	23.894	22.6694	-0.6502	0.7574	0.3101	-0.0079	0.10235	6	6	13.7	63.472	0.579147
Q13045-2;Q13045;Q13045-3	Q13045-2;Q13045;Q13045-3	Protein flightless-1 homolog	FLII	23.162	23.7603	23.9405	23.1204	23.9152	23.1944	23.8107	22.6618	-0.7532	0.5659	0.1298	0.4586	0.100275	7	7	7.2	138.49	0.591075
Q08554-2;Q08554	Q08554-2;Q08554	Desmocollin-1	DSC1	25.9562	23.5476	22.1215	23.9063	26.0254	24.9181	23.7837	21.8682	-0.0692	-1.3705	-1.6622	2.0381	-0.26595	2	2	3.5	93.834	0.610968
P62306	P62306	Small nuclear ribonucleoprotein F	SNRPF	23.4733	20.6525	21.599	21.271	21.5239	21.7579	22.304	22.3366	1.9494	-1.1054	-0.705	-1.0656	-0.23165	2	2	15.1	9.7251	0.611419
Q86UU1-2;Q86UU1;Q86UU1-3	Q86UU1-2;Q86UU1;Q86UU1-3	Pleckstrin homology-like domain family B member 1	PHLDB1	22.9945	22.2313	22.3707	21.8383	23.3934	22.4079	22.271	21.0381	-0.3989	-0.1766	0.0997	0.8002	0.0811	3	3	3.4	144.74	0.619079
O75475;O75475-3;O75475-2	O75475;O75475-3;O75475-2	PC4 and SFRS1-interacting protein	PSIP1	25.4704	21.0323	24.2109	23.0152	23.8999	22.8633	23.4916	22.737	1.5705	-1.831	0.7193	0.2782	0.18425	8	7	17.7	60.103	0.687324
O43776;O43776-2;REV__H7BZ55	O43776	Asparagine--tRNA ligase, cytoplasmic	NARS	29.6161	28.6466	28.7709	27.5187	29.0053	28.8593	28.6527	27.8267	0.6108	-0.2127	0.1182	-0.308	0.052075	16	16	36.9	62.942	0.688983
Q02413;Q02413-2	Q02413	Desmoglein-1	DSG1	28.264	25.6276	23.4354	25.4832	27.285	26.274	24.9285	23.5433	0.979	-0.6464	-1.4931	1.9399	0.19485	11	11	14.3	113.75	0.69003
Q14558;Q14558-2;O60256-4;O60256-3;O60256-2;O60256	Q14558;Q14558-2	Phosphoribosyl pyrophosphate synthase-associated protein 1	PRPSAP1	24.4633	22.018	23.5329	22.3679	22.2234	24.0617	24.1168	22.8088	2.2399	-2.0437	-0.5839	-0.4409	-0.20715	4	4	16.9	39.393	0.716988
Q12905	Q12905	Interleukin enhancer-binding factor 2	ILF2	31.8082	30.3822	30.6186	30.0666	31.4732	30.4206	30.878	30.2149	0.335	-0.0384	-0.2594	-0.1483	-0.027775	15	15	53.3	43.062	0.742027
P15924;P15924-3;P15924-2	P15924;P15924-3;P15924-2	Desmoplakin	DSP	29.2979	26.7638	24.8313	26.8563	28.5917	27.7299	26.4421	24.1777	0.7062	-0.9661	-1.6108	2.6786	0.201975	46	46	16.2	331.77	0.74606
P43246-2;P43246	P43246-2;P43246	DNA mismatch repair protein Msh2	MSH2	23.2604	21.3542	22.6543	22.219	22.6421	22.6038	22.488	22.0905	0.6183	-1.2496	0.1663	0.1285	-0.084125	5	5	5.8	97.321	0.747451
Q01469	Q01469	Fatty acid-binding protein, epidermal	FABP5	26.4785	21.6965	20.9017	22.2106	25.458	22.2943	22.2314	20.8128	1.0205	-0.5978	-1.3297	1.3978	0.1227	3	3	20	15.164	0.773672
Q9UBU8-2;Q9UBU8;Q9UBU8-3	Q9UBU8-2;Q9UBU8;Q9UBU8-3	Mortality factor 4-like protein 1	MORF4L1	24.2136	19.9967	24.777	23.4125	24.4416	20.5578	23.7791	23.3656	-0.228	-0.5611	0.9979	0.0469	0.063925	7	5	28.8	37.23	0.77391
P14923	P14923	Junction plakoglobin	JUP	28.0299	25.7002	23.6074	25.5863	27.1766	26.2989	25.3884	23.5689	0.8533	-0.5987	-1.781	2.0174	0.12275	17	17	27.5	81.744	0.831141
P61513	P61513	60S ribosomal protein L37a	RPL37A	25.7627	20.8951	21.2348	20.9346	24.1825	21.0855	21.1789	22.726	1.5802	-0.1904	0.0559	-1.7914	-0.086425	2	2	29.3	10.275	0.85091
Q8TEA8	Q8TEA8	D-tyrosyl-tRNA(Tyr) deacylase 1	DTD1	22.5183	24.1576	24.1292	23.0234	23.1643	23.5698	24.0161	22.95	-0.646	0.5878	0.1131	0.0734	0.032075	3	3	14.8	23.423	0.852186
Q96SB4;Q96SB4-4;Q96SB4-3;Q9UPE1-2;Q9UPE1-3;Q9UPE1-4;Q9UPE1	Q96SB4;Q96SB4-4;Q96SB4-3	SRSF protein kinase 1	SRPK1	24.4934	22.6199	23.3188	20.8512	23.1305	22.6805	23.0086	22.1976	1.3629	-0.0606	0.3102	-1.3464	0.066525	5	4	8.1	74.324	0.859456
Q9NXV6	Q9NXV6	CDKN2A-interacting protein	CDKN2AIP	26.3838	25.0818	24.8112	24.4464	25.9809	25.2517	25.2347	24.1689	0.4029	-0.1699	-0.4235	0.2775	0.02175	12	12	29.8	61.124	0.86954
Q07955;Q07955-3;Q07955-2	Q07955;Q07955-3;Q07955-2	Serine/arginine-rich splicing factor 1	SRSF1	27.047	25.191	25.9356	24.8395	26.557	25.7813	25.9008	24.8713	0.49	-0.5903	0.0348	-0.0318	-0.024325	10	10	43.5	27.744	0.873288
Q9UL40;Q9UL40-2;Q9UL40-3	Q9UL40;Q9UL40-2;Q9UL40-3	Zinc finger protein 346	ZNF346	25.5943	24.0212	24.7674	24.1654	25.0799	24.4234	24.8324	24.1397	0.5144	-0.4022	-0.065	0.0257	0.018225	7	7	24.8	32.932	0.892446
P29558-2;P29558;Q6XE24-3;Q6XE24-4;Q6XE24-5;Q6XE24-2;Q6XE24	P29558-2;P29558	RNA-binding motif, single-stranded-interacting protein 1	RBMS1	27.4974	25.7397	24.9974	24.4605	26.9014	25.0731	25.9941	24.5845	0.596	0.6666	-0.9967	-0.124	0.035475	4	3	13.2	44.136	0.893498
P35250-2;P35250	P35250-2;P35250	Replication factor C subunit 2	RFC2	26.1875	24.8105	25.1351	24.6146	26.0867	24.9077	25.1619	24.6061	0.1008	-0.0972	-0.0268	0.0085	-0.003675	5	5	20	35.243	0.896231
O43143	O43143	Pre-mRNA-splicing factor ATP-dependent RNA helicase DHX15	DHX15	28.9648	27.1874	27.6328	26.9459	28.4689	27.3008	27.9465	27.0767	0.4959	-0.1134	-0.3137	-0.1308	-0.0155	20	20	30.8	90.932	0.896385
O75531	O75531	Barrier-to-autointegration factor;Barrier-to-autointegration factor, N-terminally processed	BANF1	26.2999	21.4362	22.8243	20.1494	25.6607	22.4519	20.1405	22.162	0.6392	-1.0157	2.6838	-2.0126	0.073675	2	2	40.4	10.058	0.92184
P04259	P04259	Keratin, type II cytoskeletal 6B	KRT6B	27.8147	24.7018	21.4648	25.8974	26.7356	26.5016	26.2174	19.7918	1.0791	-1.7998	-4.7526	6.1056	0.158075	29	1	44.5	60.066	0.923533
P12273	P12273	Prolactin-inducible protein	PIP	26.7216	20.9706	21.5924	23.1358	24.7446	23.1415	22.8288	21.4266	1.977	-2.1709	-1.2364	1.7092	0.069725	2	2	13.7	16.572	0.927062
Q13868-3;Q13868;Q13868-2	Q13868-3;Q13868;Q13868-2	Exosome complex component RRP4	EXOSC2	24.2233	23.1778	23.4858	22.4911	23.5306	23.4859	23.3273	23.0858	0.6927	-0.3081	0.1585	-0.5947	-0.0129	4	4	20.9	29.408	0.950344
O95758-1;O95758-6;O95758-2;O95758;O95758-5;O95758-4;O95758-7	O95758-1;O95758-6;O95758-2;O95758;O95758-5;O95758-4;O95758-7	Polypyrimidine tract-binding protein 3	PTBP3	23.1538	22.0248	24.9581	23.7542	22.5676	23.8815	23.8667	23.4559	0.5862	-1.8567	1.0914	0.2983	0.0298	6	3	16.3	56.501	0.951741
Q9UPY3;Q9UPY3-3;Q9UPY3-2	Q9UPY3;Q9UPY3-3;Q9UPY3-2	Endoribonuclease Dicer	DICER1	22.9839	20.4499	21.546	21.5734	22.0315	21.9359	21.5765	21.11	0.9524	-1.486	-0.0305	0.4634	-0.025175	2	2	1.2	218.68	0.952135
P81605;P81605-2	P81605;P81605-2	Dermcidin;Survival-promoting peptide;DCD-1	DCD	30.114	25.0436	21.7008	26.5167	28.822	25.4062	25.2626	24.0398	1.292	-0.3626	-3.5618	2.4769	-0.038875	3	3	22.7	11.284	0.972686
Q9Y3F4;Q9Y3F4-2	Q9Y3F4;Q9Y3F4-2	Serine-threonine kinase receptor-associated protein	STRAP	30.3268	29.454	29.8057	28.7432	30.1074	29.5548	29.7567	28.9036	0.2194	-0.1008	0.049	-0.1604	0.0018	18	18	70.6	38.438	0.979291
