# Supplementary material for: hnRNP H/F drive RNA G-quadruplex-mediated translation linked to genomic instability and therapy resistance in glioblastoma
Source: Nat Commun. 2020 May 27;11:2661. doi: 10.1038/s41467-020-16168-x (PMC7253433; doi:10.1038/s41467-020-16168-x)
Supplement: Supplementary file 5 — Supplementary Data 2 [file 41467_2020_16168_MOESM5_ESM.xlsx]

## Sheet: Intersection
Gene names	G-rich-BPs	RG4-BPs	in PTex2019	in XRNAX2018	in OOPS2019	in Gerstberger2014	in eRIC2018	at least 2
RBM12	TRUE	FALSE	v	v	v	v	v	v
MBNL1	TRUE	FALSE	v	v	v	v		v
KSRP	TRUE	FALSE	v	v				v
MTHFD2	TRUE	FALSE	v
FUBP1	TRUE	FALSE	v	v	v	v	v	v
HNRNPH3	TRUE	FALSE	v	v	v	v	v	v
HNRNPH2	TRUE	FALSE	v	v	v	v	v	v
MBNL2	TRUE	FALSE		v		v		v
NFIX	TRUE	FALSE
HARS	TRUE	FALSE	v	v		v		v
EIF4H	TRUE	FALSE	v	v	v	v	v	v
COLGALT1	TRUE	FALSE	v
HDLBP	TRUE	FALSE	v	v	v	v	v	v
HNRNPH1	TRUE	FALSE	v	v	v	v	v	v
EEF1G	TRUE	FALSE	v	v	v	v	v	v
VARS	TRUE	FALSE	v	v	v	v		v
SLBP	TRUE	FALSE		v		v		v
EEF1D	TRUE	FALSE	v	v	v	v		v
CCT8	TRUE	FALSE	v	v	v		v	v
FUBP3	TRUE	FALSE	v	v	v	v	v	v
EEF1B2	TRUE	FALSE	v		v	v		v
PFKFB2	TRUE	FALSE
CCT6A	TRUE	FALSE	v	v	v			v
TARDBP	TRUE	FALSE	v	v	v	v	v	v
CCT4	TRUE	FALSE	v	v	v			v
HNRNPF	TRUE	FALSE	v	v	v	v	v	v
QKI	TRUE	FALSE	v	v	v	v		v
SNRPD2	TRUE	FALSE	v	v		v	v	v
SARS2	TRUE	FALSE		v		v		v
CCT3	TRUE	FALSE	v	v	v			v
EEF2	TRUE	FALSE	v	v	v	v	v	v
CHST3	TRUE	FALSE
RTCA	TRUE	FALSE	v			v		v
SNRNP70	TRUE	FALSE	v	v	v	v	v	v
PLOD1	TRUE	FALSE	v
METAP2	TRUE	FALSE	v	v				v
TFE3	TRUE	FALSE
RAN	TRUE	FALSE	v	v	v	v	v	v
RANBP1	TRUE	FALSE	v	v	v			v
ACOT9	TRUE	FALSE
ABCF2	TRUE	FALSE	v	v	v		v	v
METTL16	TRUE	FALSE	v	v			v	v
ZC3HAV1	FALSE	TRUE	v	v	v	v	v	v
HNRNPUL1	FALSE	TRUE	v	v	v	v	v	v
RPL38	FALSE	TRUE	v	v		v		v
SMAD3	FALSE	TRUE				v
PELO	FALSE	TRUE	v	v		v		v
HSD17B4	FALSE	TRUE			v
HBS1L	FALSE	TRUE	v	v		v		v
RPS3	FALSE	TRUE	v	v	v	v	v	v
RB1	FALSE	TRUE	v
DHX36	FALSE	TRUE	v	v	v	v	v	v
LSM14B	FALSE	TRUE	v	v	v	v	v	v
IFIT3	FALSE	TRUE				v
DST	FALSE	TRUE	v	v	v			v
GFAP	FALSE	TRUE
GTF2I	FALSE	TRUE	v	v	v			v
SLC25A5	FALSE	TRUE
RPL11	FALSE	TRUE	v	v	v	v		v
VAPB	FALSE	TRUE		v
RPS7	FALSE	TRUE	v	v	v	v	v	v
GEMIN5	FALSE	TRUE	v	v	v	v	v	v
DHX9	FALSE	TRUE	v	v	v	v	v	v
AGO1	FALSE	TRUE		v		v	v	v
XAB2	FALSE	TRUE	v		v	v		v
TUBA1C	FALSE	TRUE	v	v	v		v	v
RBMX	FALSE	TRUE	v	v	v	v	v	v
IFIT5	FALSE	TRUE		v		v		v
NMT1	FALSE	TRUE	v	v	v			v
TCERG1	FALSE	TRUE	v	v	v	v	v	v
PKN2	FALSE	TRUE	v		v			v
GTF2B	FALSE	TRUE	v	v				v
PDIA4	FALSE	TRUE	v	v	v			v
TUBB	FALSE	TRUE	v	v	v		v	v
HIST1H4A	FALSE	TRUE		v	v		v	v
LSG1	FALSE	TRUE	v	v		v		v
HSPA5	FALSE	TRUE	v	v	v		v	v
PDE1C	FALSE	TRUE
YBX3	FALSE	TRUE	v	v	v	v	v	v
ZNF787	FALSE	TRUE
EDIL3	FALSE	TRUE
GIPC1	FALSE	TRUE			v
RPS27	FALSE	TRUE		v		v		v
SUB1	FALSE	TRUE		v	v	v		v
EIF2S2	FALSE	TRUE	v	v	v	v	v	v
NCBP1	FALSE	TRUE	v	v	v	v	v	v
RBM22	FALSE	TRUE	v	v	v	v	v	v
VIM	FALSE	TRUE	v	v				v
TRMT61A	FALSE	TRUE	v	v		v		v
PTK2	FALSE	TRUE			v
RPS15A	FALSE	TRUE	v	v	v	v		v
ALKBH5	FALSE	TRUE	v	v	v	v		v
CALU	FALSE	TRUE	v	v				v
COL14A1	FALSE	TRUE
HMMR	FALSE	TRUE	v
PPIB	FALSE	TRUE	v	v				v
MAP7D1	FALSE	TRUE	v		v			v
GPNMB	FALSE	TRUE
PSD4	FALSE	TRUE
IFI16	FALSE	TRUE		v	v		v	v
FAM98A	FALSE	TRUE	v	v	v	v		v
TRMT6	FALSE	TRUE	v	v		v		v
MCM3	FALSE	TRUE	v	v	v			v
PRPF31	FALSE	TRUE	v	v	v	v		v
FAM32A	FALSE	TRUE
LRPPRC	FALSE	TRUE	v	v	v	v	v	v
KATNA1	FALSE	TRUE	v	v				v
MAP4K4	FALSE	TRUE	v	v	v			v
HNRNPD	FALSE	TRUE	v	v	v	v	v	v
TFAM	FALSE	TRUE	v	v		v		v
GIGYF2	FALSE	TRUE	v	v	v		v	v
KPNB1	FALSE	TRUE	v	v	v	v		v
SLIRP	FALSE	TRUE	v	v	v	v	v	v
DOCK10	FALSE	TRUE
ZCCHC11	FALSE	TRUE	v	v		v	v	v
PLCD3	FALSE	TRUE
SFPQ	FALSE	TRUE	v	v	v	v	v	v
CLPB	FALSE	TRUE	v
CDC42	FALSE	TRUE	v
FUS	FALSE	TRUE	v	v	v	v	v	v
CDC20	FALSE	TRUE	v		v			v
YWHAZ	FALSE	TRUE	v	v	v			v
P4HB	FALSE	TRUE	v	v	v		v	v
HNRNPA3	FALSE	TRUE	v	v	v	v	v	v
API5	FALSE	TRUE	v	v	v	v	v	v
TRMT112	FALSE	TRUE	v			v		v
DNAJB12	FALSE	TRUE
LOXL2	FALSE	TRUE
YWHAE	FALSE	TRUE	v		v			v
SPATS2L	FALSE	TRUE	v	v	v	v	v	v
ALYREF	FALSE	TRUE	v	v	v	v	v	v
DOCK7	FALSE	TRUE	v	v	v			v
MYO1E	FALSE	TRUE		v
ADAR	FALSE	TRUE	v	v	v	v	v	v
POLDIP3	FALSE	TRUE	v	v	v	v	v	v
SRSF2	FALSE	TRUE	v		v	v	v	v
DDX6	FALSE	TRUE	v	v	v	v	v	v
RPS25	FALSE	TRUE	v	v	v	v		v
RPS18	FALSE	TRUE	v	v	v	v	v	v
FXR1	FALSE	TRUE	v	v	v	v	v	v
CNP	FALSE	TRUE				v
SGPL1	FALSE	TRUE
LARP1	FALSE	TRUE	v	v	v	v	v	v
RPUSD2	FALSE	TRUE				v
U2AF2	FALSE	TRUE	v	v	v	v	v	v
CEP170	FALSE	TRUE	v		v			v
SRP68	FALSE	TRUE	v	v	v	v		v
HNRNPLL	FALSE	TRUE	v	v	v	v	v	v
SERBP1	FALSE	TRUE	v	v	v	v	v	v
HNRNPC	FALSE	TRUE	v	v	v	v	v	v
SRSF3	FALSE	TRUE	v	v	v	v	v	v
KPNA2	FALSE	TRUE	v	v	v		v	v
VAPA	FALSE	TRUE		v	v			v
YWHAB	FALSE	TRUE	v		v			v
PEG10	FALSE	TRUE		v		v		v
MINK1	FALSE	TRUE
MYL6	FALSE	TRUE	v	v	v			v
FSD1	FALSE	TRUE	v
HNRNPA2B1	FALSE	TRUE	v	v	v	v	v	v
HNRNPU	FALSE	TRUE	v	v	v	v	v	v
CKAP4	FALSE	TRUE		v	v			v
PRKRA	FALSE	TRUE	v	v	v	v	v	v
YWHAG	FALSE	TRUE	v		v			v
RPS4X	FALSE	TRUE	v	v	v	v	v	v
RPS17	FALSE	TRUE	v	v	v	v		v
TFB1M	FALSE	TRUE		v		v		v
IFIT1	FALSE	TRUE				v
HNRNPDL	FALSE	TRUE		v	v	v	v	v
U2AF1	FALSE	TRUE	v	v	v	v	v	v
TRIM3	FALSE	TRUE
PABPN1	FALSE	TRUE	v	v	v	v	v	v
MTDH	FALSE	TRUE	v	v	v		v	v
PHF6	FALSE	TRUE	v	v	v		v	v
RNMT	FALSE	TRUE	v	v		v	v	v
ARHGEF2	FALSE	TRUE	v		v			v
ZC3H7B	FALSE	TRUE	v	v	v	v	v	v
DNAJA1	FALSE	TRUE	v	v	v		v	v
AP3D1	FALSE	TRUE	v	v	v		v	v
PDIA5	FALSE	TRUE
POLR1E	FALSE	TRUE				v	v	v
NUDT21	FALSE	TRUE	v	v		v		v
SRP72	FALSE	TRUE	v	v	v	v	v	v
IQGAP1	FALSE	TRUE	v	v	v			v
C19orf53	FALSE	TRUE
MACF1	FALSE	TRUE	v	v	v		v	v
NUMBL	FALSE	TRUE
TGFBI	FALSE	TRUE
POLR2B	FALSE	TRUE	v	v	v	v		v
NONO	FALSE	TRUE	v	v	v	v	v	v
TUFM	FALSE	TRUE	v	v	v	v		v
HSPA8	FALSE	TRUE	v	v	v		v	v
PRPF8	FALSE	TRUE	v	v	v	v	v	v
CCDC9	FALSE	TRUE		v			v	v
MYO1C	FALSE	TRUE	v	v	v			v
MAP1B	FALSE	TRUE	v	v	v			v
RPS11	FALSE	TRUE	v	v	v	v	v	v
RBM26	FALSE	TRUE		v	v	v	v	v
SNX8	FALSE	TRUE
RBM39	FALSE	TRUE	v	v	v	v	v	v
EPB41L2	FALSE	TRUE	v	v	v			v
TCAF1	FALSE	TRUE			v
RPA1	FALSE	TRUE	v	v	v			v
MAP1A	FALSE	TRUE					v
ERF	FALSE	TRUE
WBSCR22	FALSE	TRUE
DDX5	FALSE	TRUE	v	v	v	v	v	v
SF3B2	FALSE	TRUE	v	v	v	v	v	v
MORF4L2	FALSE	TRUE	v
NF2	FALSE	TRUE
NPM1	FALSE	TRUE	v	v	v	v	v	v
HMGB3	FALSE	TRUE		v	v			v
RBM14	FALSE	TRUE	v	v	v	v	v	v
YBX1	FALSE	TRUE	v	v	v	v	v	v
TXLNA	FALSE	TRUE	v	v	v			v
DDX17	FALSE	TRUE	v	v	v	v	v	v
RPL31	FALSE	TRUE	v	v	v	v	v	v
RPS13	FALSE	TRUE	v	v	v	v		v
ZGPAT	FALSE	TRUE	v			v	v	v
OTUD4	FALSE	TRUE	v	v	v		v	v
FGFRL1	FALSE	TRUE
HNRNPA0	FALSE	TRUE	v	v	v	v	v	v
JAK1	FALSE	TRUE
GTF2F1	FALSE	TRUE	v	v	v	v		v
TAF15	FALSE	TRUE	v	v	v	v	v	v
EEFSEC	FALSE	TRUE				v
RPS24	FALSE	TRUE	v	v	v	v	v	v
EDC3	FALSE	TRUE	v		v	v		v
MICU1	FALSE	TRUE
RPL22	FALSE	TRUE	v	v	v	v	v	v
ELAVL1	FALSE	TRUE	v	v	v	v	v	v
RPS23	FALSE	TRUE	v	v	v	v	v	v
LSM14A	FALSE	TRUE	v	v	v	v	v	v
DIP2B	FALSE	TRUE	v		v			v
RBBP4	FALSE	TRUE	v		v			v
PRKDC	FALSE	TRUE	v	v	v	v	v	v
RPL23	FALSE	TRUE	v	v	v	v	v	v
G3BP1	FALSE	TRUE	v	v	v	v	v	v
SNRPA1	FALSE	TRUE	v	v		v		v
TBC1D10B	FALSE	TRUE	v
TP53	FALSE	TRUE	v	v				v
OSBPL6	FALSE	TRUE	v
EHBP1	FALSE	TRUE	v
PFKP	FALSE	TRUE	v	v				v
SMC2	FALSE	TRUE	v	v	v			v
MICU2	FALSE	TRUE
NUP153	FALSE	TRUE	v			v		v
SMC4	FALSE	TRUE	v	v	v			v
SNRNP200	FALSE	TRUE	v	v	v	v	v	v
DKC1	FALSE	TRUE	v	v	v	v	v	v
MSN	FALSE	TRUE	v	v	v		v	v
TRIM25	FALSE	TRUE	v	v	v	v	v	v
HACD3	FALSE	TRUE		v
WDR82	FALSE	TRUE	v				v	v
LUC7L2	FALSE	TRUE	v	v	v	v		v
EZR	FALSE	TRUE	v	v	v		v	v
SCCPDH	FALSE	TRUE
APOBEC3C	FALSE	TRUE	v		v			v
ERC1	FALSE	TRUE	v		v			v
SH3BP4	FALSE	TRUE
RPL17	FALSE	TRUE	v	v	v	v	v	v
SEC22B	FALSE	TRUE		v
ARHGAP31	FALSE	TRUE
UBAP2	FALSE	TRUE	v	v	v	v	v	v
SOX13	FALSE	TRUE
LLGL1	FALSE	TRUE	v		v			v
WARS2	FALSE	TRUE				v
RASAL2	FALSE	TRUE	v
CPT1A	FALSE	TRUE
MARK2	FALSE	TRUE	v
RPS3A	FALSE	TRUE	v	v	v	v	v	v
CNBP	FALSE	TRUE	v	v	v	v	v	v
SKA3	FALSE	TRUE	v
PPP1CB	FALSE	TRUE	v	v	v			v
SOGA1	FALSE	TRUE
RRP9	FALSE	TRUE	v	v		v	v	v
OBSL1	FALSE	TRUE	v		v			v
RARS	FALSE	TRUE	v	v	v	v		v
AIMP2	FALSE	TRUE	v		v	v		v
MARS	FALSE	TRUE	v	v	v	v		v
PTGES3	FALSE	TRUE	v		v	v		v
DDX3X	FALSE	TRUE	v	v	v	v	v	v
BTF3	FALSE	TRUE	v	v	v			v
RDX	FALSE	TRUE	v	v	v			v
CELF1	FALSE	TRUE	v	v	v	v	v	v
TRAM1	FALSE	TRUE		v
DARS	FALSE	TRUE	v	v	v	v		v
EEF1E1	FALSE	TRUE	v			v		v
GSK3B	FALSE	TRUE	v		v			v
EPRS	FALSE	TRUE	v	v	v	v	v	v
G3BP2	FALSE	TRUE	v	v	v	v	v	v
DDX58	FALSE	TRUE				v
QARS	FALSE	TRUE	v	v	v	v		v
MKRN2	FALSE	TRUE	v	v		v	v	v
HNRNPL	FALSE	TRUE	v	v	v	v	v	v
PNPLA6	FALSE	TRUE
SLC9A3R2	FALSE	TRUE
SAMHD1	FALSE	TRUE	v			v		v
TMEM214	FALSE	TRUE		v
AIMP1	FALSE	TRUE	v		v	v		v
CYR61	FALSE	TRUE
CCAR2	FALSE	TRUE		v	v	v	v	v
NSRP1	FALSE	TRUE		v	v	v		v
EPB41L3	FALSE	TRUE	v
KARS	FALSE	TRUE	v	v	v	v		v
SEC61A1	FALSE	TRUE		v
OSBPL3	FALSE	TRUE	v		v			v
NUMB	FALSE	TRUE			v
PTPN14	FALSE	TRUE
RPS2	FALSE	TRUE	v	v	v	v	v	v
UBAP2L	FALSE	TRUE	v	v	v	v	v	v
HSD17B12	FALSE	TRUE		v
NR3C1	FALSE	TRUE			v
PPFIA1	FALSE	TRUE	v		v			v
MSI2	FALSE	TRUE	v	v	v	v	v	v
ARL6IP5	FALSE	TRUE
TECR	FALSE	TRUE
MYO9B	FALSE	TRUE	v		v			v
TRIM28	FALSE	TRUE	v	v	v			v
SLC1A3	FALSE	TRUE
TRAM2	FALSE	TRUE
THRAP3	FALSE	TRUE	v	v	v	v	v	v
CHD4	FALSE	TRUE	v	v	v			v
SAMD4B	FALSE	TRUE	v	v		v		v
LRRC59	FALSE	TRUE	v	v	v		v	v
PPIL4	FALSE	TRUE	v	v	v	v	v	v
IARS	FALSE	TRUE	v	v	v	v		v
AP2S1	FALSE	TRUE
MATR3	FALSE	TRUE	v	v		v	v	v
RPL24	FALSE	TRUE	v	v	v	v	v	v
PREB	FALSE	TRUE		v
RAB11FIP5	FALSE	TRUE
PPFIBP1	FALSE	TRUE	v		v			v
SEC61B	FALSE	TRUE		v	v			v
DHCR24	FALSE	TRUE
HEXIM1	FALSE	TRUE	v	v	v	v		v
WDR37	FALSE	TRUE
HNRNPK	FALSE	TRUE	v	v	v	v	v	v
ARRB2	FALSE	TRUE
AP2M1	FALSE	TRUE	v
PRSS23	FALSE	TRUE		v
HMGB2	FALSE	TRUE		v	v		v	v
MOGS	FALSE	TRUE		v
TENM2	FALSE	TRUE
CAPRIN1	FALSE	TRUE	v	v	v	v	v	v
PARP12	FALSE	TRUE		v		v	v	v
RPS6	FALSE	TRUE	v	v	v	v	v	v
PTRF	FALSE	TRUE				v
UGT8	FALSE	TRUE
RPL23A	FALSE	TRUE	v	v	v	v	v	v
SEC62	FALSE	TRUE			v
DNAJC9	FALSE	TRUE	v	v				v
ZC3H4	FALSE	TRUE	v	v	v	v		v
UPF3B	FALSE	TRUE	v	v	v	v	v	v
EXOC2	FALSE	TRUE	v
EPB41L5	FALSE	TRUE
PBXIP1	FALSE	TRUE
IKBIP	FALSE	TRUE
LARS	FALSE	TRUE	v	v	v	v		v
LETM1	FALSE	TRUE
EXOC3	FALSE	TRUE	v
EXOC4	FALSE	TRUE	v		v			v
AGTPBP1	FALSE	TRUE	v
PFKL	FALSE	TRUE	v
EXOC1	FALSE	TRUE	v
AP2A1	FALSE	TRUE	v		v			v
ASF1A	FALSE	TRUE	v
TCOF1	FALSE	TRUE	v	v	v	v	v	v
AP2B1	FALSE	TRUE	v	v	v			v
PFKM	FALSE	TRUE	v
HADHA	FALSE	TRUE		v	v			v
			260	235	221	182		260
			0.702703	0.635135	0.597297	0.491892		0.702703

## Sheet: RBP catalogs
PTex2019	XRNAX2018	Oops2019	Gerstberger2014	eRIC2018
APBB1	AARS	AAAS	A1CF	AATF
AGO2	AATF	AAK1	AAR2	ABCF1
AAGAB	ABCA2	AARS	AARS	ABCF2
AAMP	ABCB1	AARS2	AARS2	ACIN1
AAR2	ABCB7	AASDHPPT	AARSD1	ADAR
AARS	ABCC1	AATF	ABCE1	AGO1
AARSD1	ABCC2	ABCE1	ABCF1	AGO2
AASDHPPT	ABCC4	ABCF1	ABT1	AGO3
AATF	ABCC5	ABCF2	AC004381.6	AHNAK
ABCE1	ABCD1	ABCF3	ACIN1	AKAP1
ABCF1	ABCD3	ABLIM1	ACO1	AKAP8
ABCF2	ABCE1	ACAA2	ADAD1	AKAP8L
ABCF3	ABCF1	ACACA	ADAD2	ALDOA
ABHD10	ABCF2	ACADVL	ADAR	ALYREF
ABHD14B	ABCF3	ACAT1	ADARB1	ANKHD1
ABT1	ABHD12	ACBD3	ADARB2	ANKRD17
ACACA	ABT1	ACIN1	ADAT1	ANXA6
ACADM	ACADM	ACLY	ADAT2	AP3D1
ACAT1	ACIN1	ACO1	ADAT3	API5
ACAT2	ACO2	ACO2	AEN	APOBEC3F
ACBD3	ACTN4	ACOT7	AFF1	AQR
ACBD6	ADAR	ACP1	AFF2	ARHGEF1
ACLY	ADARB1	ACSL3	AFF3	ARHGEF6
ACO1	ADARB2	ACSL4	AFF4	ARPP21
ACO2	ADCY3	ACTN1	AGFG1	ASCC3
ACOT1	ADCY6	ACTN4	AGO1	ATP5J2
ACOT2	ADD1	ACTR3	AGO2	PTCD1
ACOT7	ADNP	ADAR	AGO3	ATXN2
ACP1	AEN	ADD1	AGO4	ATXN2L
ACP2	AFDN	ADH5	AIMP1	BAZ1A
ACTA1	AFF4	ADI1	AIMP2	BAZ1B
ACTA2	AGO1	ADNP	AKAP1	BCLAF1
ACTC1	AGO2	ADNP2	AKAP17A	BMS1
ACTG1	AGRN	ADRM1	AKAP8	BOP1
ACTG2	AHCTF1	ADSL	AKAP8L	BRIX1
ACTL6A	AHNAK	ADSS	ALKBH1	BUB3
ACTN1	AHSA1	AFDN	ALKBH5	BYSL
ACTN4	AKAP1	AFF4	ALKBH8	BZW1
ACTR10	AKAP12	AGL	ALYREF	BZW2
ACTR1A	AKAP8	ago-02	ANG	C9ORF114
ACTR2	AKAP8L	AGPS	ANGEL1	C9ORF78
ACTR3	AKAP9	AHCTF1	ANGEL2	CAD
ACTR5	ALCAM	AHCY	ANKHD1	CAPRIN1
ADAR	ALDH18A1	AHNAK	ANKRD17	CAPZB
ADD1	ALDOA	AHNAK2	APEX1	CASC3
ADD2	ALG3	AIMP1	API5	CCAR2
ADD3	ALKBH2	AIMP2	APOBEC1	CCDC124
ADH5	ALKBH5	AIP	APOBEC2	CCDC137
ADI1	ALMS1	AKAP1	APOBEC3F	CCDC59
ADK	ALYREF	AKAP12	APOBEC3G	CCDC9
ADNP	ANKHD1	AKAP13	APOBEC3H	CCT8
ADPRHL2	ANKLE2	AKAP17A	APOBEC4	CDC40
ADRM1	ANKRD17	AKAP2	APTX	CDC5L
ADSL	ANKZF1	AKAP8	AQR	CEBPZ
ADSS	ANXA1	AKAP8L	ARHGEF28	CELF1
AFF4	ANXA11	AKAP9	ARL6IP4	CELF2
AGFG1	ANXA2	ALDH16A1	ASCC1	CHD1
AGL	ANXA6	ALDH18A1	ASH1L	CHD2
AGTPBP1	ANXA7	ALDH1L2	ATXN1	CHERP
AHCY	AP2B1	ALDH7A1	ATXN1L	CIRBP
AHCYL1	AP3B1	ALDH9A1	ATXN2	CKAP5
AHSA1	AP3D1	ALKBH5	ATXN2L	CLUH
AIMP1	AP3M1	ALYREF	AUH	CMSS1
AIMP2	APC	AMOTL1	AZGP1	CMTR2
AIP	APEX1	AMPD2	BARD1	CNBP
AK1	API5	ANAPC1	BAZ2A	CNOT1
AK2	APOB	ANK3	BAZ2B	CNOT4
AK4	APOBEC3B	ANKFY1	BCDIN3D	CORO1A
AKAP11	APOBEC3F	ANKHD1	BCLAF1	CPEB1
AKAP12	APP	ANKLE2	BICC1	CPEB4
AKAP13	AQR	ANKRD17	BMS1	CPSF6
AKAP17A	ARCN1	ANKRD52	BOLL	CPSF7
AKAP2	ARF1	ANKS1A	BOP1	CSDE1
AKAP8	ARHGAP17	ANKZF1	BRCA1	CSTF2
AKAP8L	ARHGDIA	ANLN	BRIX1	CSTF2T
AKAP9	ARID4B	ANP32A	BUD13	CTIF
AKR1A1	ARL6IP4	ANP32B	BYSL	DAZAP1
AKR1B1	ARPC2	ANP32E	BZW1	DCAF13
AKR7A2	ARPP19	ANXA1	BZW2	DDX1
AKT1	ASCC2	ANXA11	C11orf68	DDX10
AKT1S1	ASCC3	ANXA2	C12orf65	DDX17
ALDH1A2	ASNS	ANXA3	C17orf85	DDX18
ALDH1B1	ASPH	ANXA6	C1D	DDX19A
ALDH2	ASPM	AP1B1	C1QBP	DDX21
ALDH7A1	ATAD2	AP2A1	C2orf15	DDX24
ALDH9A1	ATG9A	AP2A2	C9orf114	DDX27
ALDOA	ATL3	AP2B1	C9orf129	DDX28
ALDOC	ATP13A1	AP3B1	CACTIN	DDX31
ALKBH5	ATP13A3	AP3D1	CALR	DDX39A
ALYREF	ATP1A1	APC	CALR3	DDX39B
ANAPC1	ATP1B1	APEH	CANX	DDX3X
ANAPC2	ATP2A2	APEX1	CAPRIN1	DDX42
ANAPC4	ATP2B1	API5	CAPRIN2	DDX46
ANAPC5	ATP5A1	APOBEC3C	CARHSP1	DDX47
ANAPC7	ATP5B	AQR	CARS	DDX49
ANK2	ATRX	ARAP1	CARS2	DDX5
ANK3	ATXN10	ARCN1	CASC3	DDX50
ANKFY1	ATXN2	ARFGAP1	CCAR1	DDX51
ANKHD1	ATXN2L	ARFGAP3	CCAR2	DDX52
ANKMY2	AURKA	ARFGEF1	CCDC59	DDX54
ANKRD17	AZGP1	ARFGEF2	CCDC86	DDX55
ANKRD28	BAG3	ARGLU1	CCNT1	DDX56
ANKS1A	BASP1	ARHGAP21	CCNT2	DDX6
ANKZF1	BAX	ARHGAP29	CCRN4L	DDX60L
ANLN	BAZ1A	ARHGAP32	CD2BP2	DEK
ANP32A	BAZ1B	ARHGDIA	CD3EAP	DHX15
ANP32B	BAZ2B	ARHGEF1	CDC40	DHX16
ANP32E	BCAP31	ARHGEF12	CDC5L	DHX29
ANXA1	BCCIP	ARHGEF17	CDK5RAP1	DHX30
ANXA2	BCDIN3D	ARHGEF2	CDK9	DHX33
ANXA2P2	BCLAF1	ARHGEF40	CEBPZ	DHX36
ANXA5	BIRC6	ARID1A	CELF1	DHX37
ANXA6	BMS1	ARID1B	CELF2	DHX57
ANXA7	BOD1L1	ARL6IP4	CELF3	DHX8
AP1B1	BOLA2	ARPC1B	CELF4	DHX9
AP1G1	BOP1	ARPC3	CELF5	DIAPH1
AP1M1	BPTF	ASCC2	CELF6	DIEXF
AP1S1	BRCA1	ASCC3	CHERP	DIMT1
AP2A1	BRD2	ASNS	CHTOP	DIS3L2
AP2A2	BRD3	ASS1	CIRBP	DKC1
AP2B1	BRD4	ATAD2	CLASRP	DNAJA1
AP2M1	BRIX1	ATAD3B	CLK1	DNAJC2
AP3B1	BRPF1	ATF7IP	CLK2	DNMT1
AP3D1	BRWD1	ATG3	CLK3	DNTTIP2
AP3M1	BTAF1	ATIC	CLK4	DRG1
AP3S1	BTF3	ATL3	CLP1	DSG1
APC	BTF3L4	ATM	CMSS1	DYNC1H1
APEH	BUB3	ATP1A1	CMTR1	DZIP3
APEX1	BUD23	ATP2A2	CMTR2	EBNA1BP2
API5	BYSL	ATP6V1A	CNBP	EDF1
APIP	BZW1	ATP6V1B2	CNOT1	EEF1A1
APLP2	BZW2	ATR	CNOT10	EEF1A1P5
APOA1BP	C11orf98	ATRX	CNOT11	EEF1G
APOB	C12orf10	ATXN10	CNOT2	EEF2
APOBEC3C	C12orf43	ATXN2	CNOT3	EFTUD2
APP	C12orf65	ATXN2L	CNOT4	EIF2A
APPL1	C18orf21	BAG3	CNOT6	EIF2AK2
APRT	C19orf43	BAG6	CNOT6L	EIF2S1
AQR	C1orf122	BAIAP2L1	CNOT7	EIF2S2
ARAP1	C1orf131	BASP1	CNOT8	EIF3A
ARCN1	C1orf52	BAZ1A	CNP	EIF3B
ARF1	C7orf50	BAZ1B	CPEB1	EIF3CL
ARF4	C8orf33	BAZ2A	CPEB2	EIF3C
ARFGAP1	C8orf59	BCCIP	CPEB3	EIF3D
ARFGAP2	CA2	BCL9L	CPEB4	EIF3E
ARFGEF1	CAB39	BCLAF1	CPSF1	EIF3G
ARFGEF2	CACTIN	BICD2	CPSF2	EIF3L
ARGLU1	CACYBP	BIRC6	CPSF3	EIF4A1
ARHGAP17	CAD	BLM	CPSF3L	EIF4A2
ARHGAP18	CALD1	BMS1	CPSF4	EIF4A3
ARHGAP35	CALM3	BOD1L1	CPSF4L	EIF4B
ARHGAP5	CALML5	BOLA2	CPSF6	EIF4ENIF1
ARHGDIA	CALU	BOLA2B	CPSF7	EIF4G1
ARHGEF1	CAND1	BOP1	CRNKL1	EIF4G2
ARHGEF12	CANX	BPTF	CRYZ	EIF4G3
ARHGEF2	CAP1	BRAT1	CSDC2	EIF4H
ARHGEF7	CAPRIN1	BRD2	CSDE1	EIF5B
ARID1B	CAPZB	BRD3	CSTF1	ELAVL1
ARID2	CARM1	BRD4	CSTF2	EMG1
ARID3A	CASC3	BRD9	CSTF2T	ENO1
ARID4A	CASP14	BRIX1	CSTF3	EPRS
ARID4B	CAST	BTAF1	CTIF	ERI1
ARIH1	CAT	BTF3	CTU1	ERI3
ARIH2	CBS	BTF3L4	CTU2	ESF1
ARL1	CBX3	BUB1	CWC15	ESPL1
ARL2	CBX8	BUB1B	CWC22	ESRP1
ARL2BP	CCAR1	BUB3	CWC25	ETF1
ARL3	CCAR2	BYSL	CWC27	EWSR1
ARL6	CCDC124	BZW2	CWF19L1	EXOSC10
ARMC1	CCDC137	C18orf25	CWF19L2	EZR
ARMC6	CCDC47	C1QBP	CXorf23	FAM111A
ARMC9	CCDC59	C8orf33	DALRD3	FAM120A
ARMCX3	CCDC86	CACTIN	DAP3	FAM120C
ARPC1A	CCDC9	CACYBP	DARS	FAM133B
ARPC1B	CCNB1	CAD	DARS2	FAM98B
ARPC2	CCNT1	CALD1	DAZ1	FARSB
ARPC3	CCT2	CAMSAP2	DAZ2	FASTKD1
ARPC4	CCT3	CAND1	DAZ3	FASTKD2
ARPC4-TTLL3	CCT4	CANX	DAZ4	FASTKD5
ARPC5	CCT5	CAP1	DAZAP1	FBL
ASAH1	CCT6A	CAPG	DAZL	FIP1L1
ASCC2	CCT7	CAPN1	DBR1	FLNA
ASCC3	CCT8	CAPN2	DCAF13	FMR1
ASF1A	CD2AP	CAPNS1	DCP1A	FTSJ3
ASH2L	CD3EAP	CAPRIN1	DCP1B	FUBP1
ASMTL	CD44	CAPZA1	DCP2	FUBP3
ASNA1	CD55	CAPZB	DCPS	FUS
ASNS	CD58	CARM1	DDX1	FXR1
ASPSCR1	CDC37	CARS	DDX10	FXR2
ASS1	CDC40	CASC3	DDX17	FYB
ASUN	CDC5L	CAST	DDX18	FYTTD1
ATF7IP	CDC6	CAVIN1	DDX19A	G3BP1
ATG3	CDC73	CBL	DDX19B	G3BP2
ATG4B	CDH1	CBX3	DDX20	GAR1
ATG4C	CDH10	CBX5	DDX21	GDI2
ATG7	CDK4	CC2D1A	DDX23	GEMIN5
ATG9A	CDK9	CCAR1	DDX24	GIGYF2
ATIC	CDKAL1	CCAR2	DDX25	GLTSCR2
ATOX1	CDKN2A	CCDC124	DDX26B	GNL2
ATP5B	CDKN2A	CCDC137	DDX27	GNL3
ATP6V1A	CDV3	CCDC14	DDX28	GNL3L
ATP6V1B2	CEBPZ	CCDC59	DDX31	GPATCH4
ATP6V1C1	CELF1	CCDC77	DDX39A	GRSF1
ATP6V1E1	CELF2	CCDC86	DDX39B	GSPT1
ATP6V1G1	CELF3	CCDC88C	DDX3X	GTPBP1
ATP6V1H	CENPF	CCNK	DDX3Y	GTPBP4
ATRN	CEP131	CCT2	DDX4	H1F0
ATRX	CEP152	CCT3	DDX41	H1FX
ATXN10	CEP350	CCT4	DDX42	H2AFY
ATXN2	CEPT1	CCT5	DDX43	HDLBP
ATXN2L	CFAP97	CCT6A	DDX46	HEATR1
ATXN3	CFL1	CCT7	DDX47	HELZ
AZI1	CHD1	CCT8	DDX49	HELZ2
B3GALTL	CHD2	CD2AP	DDX5	HERC5
BABAM1	CHD4	CD3EAP	DDX50	HIST1H1B
BAG2	CHD8	CD99	DDX51	HIST1H1D
BAG3	CHERP	CDC20	DDX52	HIST1H1E
BAG4	CHMP4A	CDC37	DDX53	HIST1H4A
BAG5	CHTOP	CDC42BPA	DDX54	HLTF
BAG6	CIR1	CDC42BPB	DDX55	HMGA1
BAIAP2	CIRBP	CDC5L	DDX56	HMGB1
BAIAP2L1	CKAP2	CDC73	DDX58	HMGB2
BANF1	CKAP4	CDK11B	DDX59	HMGN1
BAP1	CKAP5	CDK12	DDX6	HNRNPA0
BAX	CKB	CDK4	DDX60	HNRNPA1
BAZ1A	CLIC1	CDK5	DDX60L	HNRNPA2B1
BAZ1B	CLPTM1L	CDK5RAP2	DEK	HNRNPA3
BCAS2	CLTC	CDK9	DENR	HNRNPAB
BCAT1	CLU	CDKN2AIP	DGCR14	HNRNPC
BCAT2	CLUH	CDV3	DGCR8	HNRNPD
BCCIP	CMSS1	CEBPZ	DHX15	HNRNPDL
BCCIP	CNBP	CELF1	DHX16	HNRNPF
BCL7A	CNOT1	CENPE	DHX29	HNRNPH1
BCLAF1	CNOT4	CEP128	DHX30	HNRNPH2
BCOR	COIL	CEP131	DHX32	HNRNPH3
BCR	COPA	CEP170	DHX33	HNRNPK
BDH2	COPB1	CEP170B	DHX34	HNRNPL
BICD2	COPB2	CEP192	DHX35	HNRNPLL
BID	CORO1B	CEP250	DHX36	HNRPLL
BIN1	CORO1C	CEP350	DHX37	HNRNPM
BIRC6	CPEB4	CEP55	DHX38	HNRNPR
BLM	CPNE8	CEP63	DHX40	HNRNPU
BLMH	CPS1	CEP85	DHX57	HNRNPUL1
BLOC1S6	CPSF1	CEP97	DHX58	HNRNPUL2
BLVRA	CPSF4	CFDP1	DHX8	HP1BP3
BLVRB	CPSF6	CFL1	DHX9	HSP90AB1
BMI1	CPSF7	CHAF1A	DICER1	HSPA5
BMS1	CRIP2	CHAMP1	DIMT1	HSPA8
BOLA2	CRNKL1	CHD1	DIS3	HSPA9
BOP1	CRNN	CHD2	DIS3L	HSPD1
BPNT1	CS	CHD4	DIS3L2	HTATSF1
BPTF	CSDE1	CHD8	DKC1	IFI16
BRAP	CSE1L	CHERP	DNAAF2	IGF2BP1
BRAT1	CSNK1A1	CHORDC1	DNAJC17	IGF2BP2
BRCC3	CSRP1	CHTF18	DNAJC21	IGF2BP3
BRD2	CSTB	CHTOP	DND1	IK
BRD3	CSTF1	CIC	DNMT1	ILF2
BRD4	CSTF2	CIP2A	DNMT3B	ILF3
BRD7	CSTF2T	CIRBP	DNTTIP2	IMP3
BRD8	CSTF3	CIT	DQX1	KDM2B
BRE	CTCF	CIZ1	DRG1	KHDRBS1
BRIX1	CTIF	CKAP2	DRG2	KHSRP
BRMS1L	CTNNA1	CKAP4	DROSHA	KIAA0430
BROX	CTNND1	CKAP5	DUS1L	KIAA1429
BRPF1	CTPS1	CKMT1A	DUS2	KIF1B
BSDC1	CTR9	CKMT1B	DUS3L	KIF2A
BTAF1	CTSC	CLASP1	DUS4L	KIF2C
BTD	CTTN	CLASP2	DUSP11	KNOP1
BTF3	CWC22	CLASRP	DXO	KPNA2
BTF3L4	CWC25	CLIC1	DYNC1H1	KRI1
BUB1	CWF19L2	CLIC4	DYNLL1	KRR1
BUB1B	CXorf23	CLINT1	DZIP1	KTN1
BUB3	CXorf57	CLTA	DZIP1L	LARP1
BUD13	CYB5R3	CLTB	DZIP3	LARP1B
BUD31	CYFIP1	CLTC	EARS2	LARP4
BYSL	CYP51A1	CLUH	EBNA1BP2	LARP4B
BZW1	DAP	CMTR1	EDC3	LARP7
BZW2	DAP3	CNBP	EDC4	LAS1L
C11orf73	DARS	CNDP2	EED	LCP1
C12orf10	DAZAP1	CNN2	EEF1A1	LDHB
C12orf29	DBN1	CNN3	EEF1A2	LLPH
C12orf43	DBR1	CNOT1	EEF1B2	LRPPRC
C12orf45	DCAF13	CNOT2	EEF1D	LRRC47
C14orf166	DCAF5	CNPY2	EEF1E1	LRRC59
C16orf62	DCD	COIL	EEF1G	LSM14A
C16orf80	DCTN1	COPA	EEF2	LSM14B
C17orf75	DDB1	COPB1	EEF2K	LUC7L3
C17orf85	DDX1	COPB2	EEFSEC	LYAR
C19orf43	DDX10	COPG1	EFTUD1	MACF1
C1orf123	DDX17	COPG2	EFTUD2	MAGED1
C1orf131	DDX18	CORO1B	EIF1	MAP1A
C1orf52	DDX19A	CORO1C	EIF1AD	MAP4
C1QBP	DDX20	CORO7	EIF1AX	MATR3
C20orf27	DDX21	CPNE3	EIF1AY	MBNL3
C21orf59	DDX23	CPSF1	EIF1B	METTL16
C22orf28	DDX24	CPSF2	EIF2A	MEX3A
C3orf37	DDX27	CPSF3	EIF2AK1	MEX3B
C4orf27	DDX28	CPSF6	EIF2AK2	MEX3C
C5orf22	DDX31	CPSF7	EIF2AK3	MEX3D
C6orf211	DDX39A	CREBBP	EIF2AK4	MFAP1
C7orf50	DDX39B	CRKL	EIF2B1	MKI67
C7orf55	DDX3X	CRYBG3	EIF2B2	MKRN2
C8orf33	DDX41	CS	EIF2B3	MKRN3
C9orf78	DDX42	CSDE1	EIF2B4	MOV10
CA2	DDX43	CSE1L	EIF2B5	MPHOSPH10
CA8	DDX46	CSK	EIF2D	MRM3
CAB39	DDX47	CSNK1A1	EIF2S1	MRPL1
CACHD1	DDX49	CSRP1	EIF2S2	MRPL2
CACTIN	DDX5	CSRP2	EIF2S3	MRPL3
CACYBP	DDX50	CSTB	EIF2S3L	MRPL37
CAD	DDX51	CSTF1	EIF3A	MRPL39
CALCOCO1	DDX52	CSTF2	EIF3B	MRPS5
CALCOCO2	DDX54	CSTF2T	EIF3C	MRPS9
CALD1	DDX55	CTNNA1	EIF3CL	MRTO4
CALR	DDX56	CTNND1	EIF3D	MSI2
CALU	DDX6	CTPS1	EIF3E	MSN
CAMK1	DDX60L	CTR9	EIF3G	MTDH
CAMK2D	DEK	CTTN	EIF3H	MTHFSD
CAMSAP2	DENR	CTTNBP2NL	EIF3I	MTIF2
CAND1	DEPDC1B	CUL4B	EIF3J	MTPAP
CAND2	DHX15	CWC22	EIF3K	MYBBP1A
CANX	DHX16	CWC25	EIF3L	MYEF2
CAP1	DHX29	CYB5R3	EIF3M	MYH9
CAPN1	DHX30	CYFIP1	EIF4A1	NAA15
CAPN2	DHX33	CYFIP2	EIF4A2	NAT10
CAPN7	DHX36	DAGLB	EIF4A3	NCBP1
CAPNS1	DHX37	DARS	EIF4B	NCBP3
CAPRIN1	DHX38	DAXX	EIF4E	NCL
CAPZA1	DHX40	DAZAP1	EIF4E1B	NCOA5
CAPZA2	DHX57	DBN1	EIF4E2	NEMF
CAPZB	DHX8	DBNL	EIF4E3	NFX1
CARM1	DHX9	DBR1	EIF4ENIF1	NFXL1
CARS	DIAPH3	DCAF1	EIF4G1	NGDN
CASC5	DICER1	DCAF13	EIF4G2	NIFK
CASK	DIDO1	DCP1A	EIF4G3	NKRF
CASP2	DIEXF	DCTN1	EIF4H	NOA1
CASP3	DIMT1	DCTPP1	EIF5	NOC2L
CASP6	DIS3	DDB1	EIF5A	NOC3L
CAST	DKC1	DDOST	EIF5A2	NOC4L
CBFB	DLD	DDX1	EIF5AL1	NOL10
CBL	DNAJA1	DDX10	EIF5B	NOL11
CBR1	DNAJC1	DDX17	EIF6	NOL6
CBS	DNAJC2	DDX18	ELAC1	NOL7
CBWD2	DNAJC21	DDX20	ELAC2	NOL8
CBX1	DNAJC8	DDX21	ELAVL1	NOL9
CBX2	DNAJC9	DDX23	ELAVL2	NOLC1
CBX3	DNTTIP2	DDX24	ELAVL3	NOM1
CBX5	DOCK7	DDX27	ELAVL4	NONO
CC2D1A	DRG1	DDX28	EMG1	NOP14
CCAR1	DRG2	DDX39B	ENDOG	NOP16
CCBL2	DROSHA	DDX3X	ENDOU	NOP2
CCDC117	DSC1	DDX41	ENDOV	NOP56
CCDC12	DSG1	DDX42	ENOX1	NOP58
CCDC124	DSG2	DDX46	ENOX2	NOP9
CCDC132	DSP	DDX47	EPRS	NPM1
CCDC137	DST	DDX5	ERAL1	NSA2
CCDC22	DUS3L	DDX50	ERI1	NSD1
CCDC25	DUSP11	DDX51	ERI2	NSUN2
CCDC43	DUSP12	DDX52	ERI3	NSUN5
CCDC50	DUSP23	DDX54	ERN1	NUFIP2
CCDC53	DVL2	DDX56	ERN2	NXF1
CCDC58	DVL3	DDX6	ESF1	OTUD4
CCDC59	DYNC1H1	DEK	ESRP1	P4HB
CCDC6	DYNC1I2	DENR	ESRP2	PA2G4
CCDC8	EBNA1BP2	DFFA	ETF1	PABPC1
CCDC86	ECE1	DGCR8	EWSR1	PABPC4
CCDC88A	ECHS1	DGKA	EXO1	PABPN1
CCDC93	ECM29	DHX15	EXOG	PAN3
CCDC94	EDC4	DHX16	EXOSC1	PAPD5
CCDC97	EDF1	DHX29	EXOSC10	PARP1
CCNB1	EEF1A1	DHX30	EXOSC2	PARP12
CCNH	EEF1A2	DHX36	EXOSC3	PATL1
CCNK	EEF1D	DHX37	EXOSC4	PCBP1
CCNL1	EEF1G	DHX57	EXOSC5	PCBP2
CCNT1	EEF2	DHX8	EXOSC6	PCF11
CCS	EFHD2	DHX9	EXOSC7	PDCD11
CCT2	EFTUD2	DIAPH1	EXOSC8	PES1
CCT3	EIF1	DIAPH3	EXOSC9	PGK1
CCT4	EIF1AD	DICER1	EZH2	PHF5A
CCT5	EIF1AX	DIDO1	FAM103A1	PHF6
CCT6A	EIF2A	DIP2B	FAM120A	PHRF1
CCT7	EIF2AK2	DIS3	FAM120B	PINX1
CCT8	EIF2D	DKC1	FAM120C	PKM
CD109	EIF2S1	DLAT	FAM46A	PNN
CD2AP	EIF2S2	DLD	FAM98A	PNO1
CD2BP2	EIF2S3	DLG1	FAM98B	PNPT1
CD3EAP	EIF3A	DLGAP5	FAM98C	POLDIP3
CDC123	EIF3B	DLST	FARS2	POLR1E
CDC20	EIF3C	DNAAF5	FARSA	POLR2A
CDC27	EIF3D	DNAJA1	FARSB	POLRMT
CDC2L1	EIF3E	DNAJA2	FASTK	PPAN
CDC34	EIF3G	DNAJC13	FASTKD1	PPIA
CDC37	EIF3H	DNAJC2	FASTKD2	PPIE
CDC40	EIF3J	DNAJC7	FASTKD3	PPIG
CDC42	EIF3L	DNAJC8	FASTKD5	PPIL4
CDC42BPA	EIF4A1	DNMBP	FAU	PPP1R10
CDC42BPB	EIF4A2	DNMT1	FBL	PPRC1
CDC45	EIF4A3	DNPEP	FBLL1	PRDX1
CDC5L	EIF4B	DNTTIP2	FBXO17	PRKDC
CDC73	EIF4ENIF1	DOCK6	FCF1	PRKRA
CDH2	EIF4G1	DOCK7	FDXACB1	PRMT1
CDK1	EIF4G2	DPP3	FIP1L1	PRPF3
CDK11B	EIF4G3	DPYSL2	FMR1	PRPF38A
CDK12	EIF4H	DPYSL3	FRG1	PRPF40A
CDK13	EIF5	DRG1	FRG1B	PRPF4B
CDK2	EIF5A	DROSHA	FTO	PRPF8
CDK4	EIF5B	DSP	FTSJ1	PRRC2A
CDK5	EIF6	DST	FTSJ2	PRRC2B
CDK5RAP2	ELAC2	DSTN	FTSJ3	PRRC2C
CDK6	ELAVL1	DTX3L	FUBP1	PSPC1
CDK7	ELAVL2	DUS3L	FUBP3	PTBP1
CDK9	ELOA	DUSP11	FUS	PTBP3
CDKN2A	EMC1	DUT	FXR1	PTCD2
CDKN2AIP	EMD	DYNC1H1	FXR2	PTCD3
CDV3	EMG1	DYNC1I2	FYTTD1	PTPN6
CEBPZ	EML2	DYNC1LI1	G3BP1	PUF60
CECR5	EML4	DYNC1LI2	G3BP2	PUM1
CELF1	ENO1	DYNC2H1	GAPDH	PUM2
CENPE	EPB41L2	DYNLL1	GAR1	PUM3
CENPF	EPCAM	EBNA1BP2	GARS	PURA
CENPH	EPPK1	ECPAS	GATC	PURB
CENPQ	EPRS	EDC3	GCFC2	PURG
CEP170	ERAL1	EDC4	GEMIN2	PUS1
CEP250	ERI1	EDF1	GEMIN4	R3HDM1
CEP290	ERMP1	EEA1	GEMIN5	R3HDM2
CEP350	ESF1	EEF1B2	GEMIN6	RACK1
CEP78	ESRP1	EEF1D	GEMIN7	RALY
CEP85	ESRP2	EEF1G	GEMIN8	RAN
CEP97	ESYT1	EEF2	GFM1	RAVER1
CETN2	ESYT2	EFTUD2	GFM2	RBBP6
CFDP1	ETF1	EHMT1	GLE1	RBM10
CFL1	ETFA	EIF1AX	GLTSCR2	RBM12
CFL2	EWSR1	EIF2A	GNL1	RBM12B
CGN	EXOSC10	EIF2AK2	GNL2	RBM14
CHAC2	EXOSC2	EIF2B4	GNL3	RBM15
CHAF1A	EXOSC3	EIF2D	GNL3L	RBM15B
CHAF1B	EXOSC4	EIF2S1	GPATCH1	RBM17
CHAMP1	EXOSC6	EIF2S2	GPATCH4	RBM19
CHCHD2	EXOSC9	EIF2S3	GPATCH8	RBM22
CHCHD2P9	EZR	EIF3A	GPKOW	RBM25
CHCHD4	FAM102B	EIF3B	GRSF1	RBM26
CHD1	FAM103A1	EIF3D	GRWD1	RBM28
CHD1L	FAM111A	EIF3E	GSPT1	RBM3
CHD3	FAM111B	EIF3G	GSPT2	RBM33
CHD4	FAM120A	EIF3H	GTF2F1	RBM34
CHD7	FAM120B	EIF3I	GTF3A	RBM38
CHD8	FAM120C	EIF3J	GTPBP1	RBM39
CHEK1	FAM149B1	EIF3L	GTPBP10	RBM45
CHEK2	FAM193A	EIF4A1	GTPBP2	RBM5
CHERP	FAM207A	EIF4A3	GTPBP3	RBM6
CHM	FAM234A	EIF4B	GTPBP4	RBM8A
CHML	FAM50A	EIF4EBP1	GUF1	RBMS1
CHMP1A	FAM98A	EIF4ENIF1	HABP4	RBMS2
CHMP2A	FAM98B	EIF4G1	HARS	RBMX
CHMP2B	FANCD2	EIF4G2	HARS2	RC3H1
CHMP3	FANCI	EIF4G3	HBS1L	RC3H2
CHMP4A	FAR1	EIF4H	HDLBP	RCC2
CHMP4B	FARSA	EIF5	HEATR1	REXO4
CHMP5	FARSB	EIF5B	HELZ	RNF213
CHMP7	FASN	EIF6	HELZ2	RNMT
CHORDC1	FASTKD1	ELAC2	HENMT1	RNPS1
CHRAC1	FASTKD2	ELAVL1	HEXIM1	RPF1
CHTF18	FAU	ELAVL2	HEXIM2	RPF2
CHUK	FBL	ELL	HINT3	RPL10A
CIAO1	FBLL1	ELMSAN1	HNRNPA0	RPL13
CIAPIN1	FBXO5	ELOA	HNRNPA1	RPL13A
CIRBP	FCF1	ELP1	HNRNPA1L2	RPL14
CIZ1	FEN1	EMD	HNRNPA2B1	RPL15
CKAP2	FH	EML4	HNRNPA3	RPL17
CKAP5	FIP1L1	ENAH	HNRNPAB	RPL18
CKB	FKBP2	ENO1	HNRNPC	RPL18A
CKMT1A	FKBP3	EP400	HNRNPCL1	RPL19
CKMT1B	FKBP4	EPB41L2	HNRNPD	RPL21
CLASP1	FLNA	EPG5	HNRNPDL	RPL22
CLASP2	FLNB	EPPK1	HNRNPF	RPL22L1
CLIC1	FLYWCH2	EPRS	HNRNPH1	RPL23
CLIC4	FMR1	EPS15	HNRNPH2	RPL23A
CLINT1	FN1	ERAL1	HNRNPH3	RPL24
CLIP1	FNBP4	ERBIN	HNRNPK	RPL26
CLK2	FNDC3A	ERC1	HNRNPL	RPL27
CLN5	FNDC3B	ERH	HNRNPLL	RPL27A
CLNS1A	FRA10AC1	ERP44	HNRNPM	RPL28
CLPB	FRG1	ESF1	HNRNPR	RPL29
CLPP	FSCN1	ESPL1	HNRNPU	RPL3
CLPX	FTH1	ESYT1	HNRNPUL1	RPL30
CLTA	FTSJ3	ETF1	HNRNPUL2	RPL31
CLTC	FUBP1	ETFA	HRSP12	RPL32
CLUH	FUBP3	EWSR1	HTATSF1	RPL34
CMBL	FUS	EXOC4	IARS	RPL35
CMPK1	FXR1	EXOSC10	IARS2	RPL35A
CMSS1	FXR2	EZR	ICT1	RPL36
CNBP	FYTTD1	FABP5	IFIH1	RPL37
CNDP2	G3BP1	FADS2	IFIT1	RPL4
CNN2	G3BP2	FAM120A	IFIT1B	RPL5
CNN3	G6PD	FAM129B	IFIT2	RPL6
CNOT1	GADD45GIP1	FAM49B	IFIT3	RPL7
CNOT10	GALNT2	FAM83H	IFIT5	RPL7A
CNOT11	GANAB	FAM91A1	IGF2BP1	RPL7L1
CNOT3	GAPDH	FAM98A	IGF2BP2	RPL8
CNOT7	GAPVD1	FAM98B	IGF2BP3	RPN1
CNPY2	GAR1	FANCI	IGHMBP2	RPS10
CNPY3	GARS	FARSA	ILF2	RPS11
COG1	GART	FARSB	ILF3	RPS14
COG3	GATA3	FASN	IMP3	RPS15
COG8	GCLM	FASTKD2	IMP4	RPS18
COIL	GCN1	FAU	INTS1	RPS19
COL4A3BP	GDA	FBL	INTS10	RPS2
COL6A1	GDI2	FBXL18	INTS12	RPS20
COLGALT1	GEMIN4	FBXO30	INTS2	RPS23
COMMD4	GEMIN5	FDPS	INTS3	RPS24
COMMD9	GFM1	FDXR	INTS4	RPS26
COPA	GFPT1	FERMT2	INTS5	RPS28
COPB1	GFRA1	FH	INTS6	RPS3
COPB2	GGCT	FHL1	INTS7	RPS3A
COPE	GGH	FHL2	INTS8	RPS4X
COPG1	GGNBP2	FHL3	INTS9	RPS5
COPG2	GIGYF2	FHOD1	IPO11	RPS6
COPS2	GLMN	FIP1L1	IPO13	RPS7
COPS3	GMPS	FKBP3	IPO4	RPS8
COPS4	GNAI2	FKBP4	IPO5	RPS9
COPS5	GNAS	FKBP5	IPO7	RPSA
COPS6	GNL1	FKBP8	IPO8	RRP1
COPS7A	GNL2	FLII	IPO9	RRP12
COPS7B	GNL3	FLNA	IREB2	RRP15
COPS8	GNL3L	FLNB	ISG20	RRP1B
COPZ1	GNPTAB	FMR1	ISG20L2	RRP36
CORO1B	GOLGA2	FNDC3B	ISY1	RRP8
CORO1C	GOLGB1	FOCAD	JAKMIP1	RRP9
COTL1	GOLIM4	FRYL	KARS	RRS1
CPNE1	GON4L	FSCN1	KAT8	RSL1D1
CPOX	GPATCH4	FTH1	KHDC1	RSRC2
CPSF1	GPATCH8	FTSJ3	KHDC1L	RTCB
CPSF2	GPC4	FUBP1	KHDRBS1	RYDEN
CPSF3	GRSF1	FUBP3	KHDRBS2	SAFB
CPSF6	GRWD1	FUS	KHDRBS3	SAFB2
CPSF7	GSPT1	FXR1	KHNYN	SAP18
CPVL	GSR	FXR2	KHSRP	SARNP
CREB1	GTF2B	FYCO1	KIAA0020	SARS
CREBBP	GTF2F1	G3BP1	KIAA0391	SART3
CRELD2	GTF2I	G3BP2	KIAA0430	SCAPER
CREM	GTF3C1	G6PD	KIN	SDAD1
CRK	GTF3C3	GAK	KPNB1	SECISBP2
CRKL	GTPBP1	GALNT2	KRR1	SECISBP2L
CRNKL1	GTPBP10	GAPDH	L1TD1	SERBP1
CROCC	GTPBP4	GAPVD1	LARP1	SERPIND1
CRTAP	GTPBP6	GARS	LARP1B	SF1
CRYZL1	GTPBP8	GART	LARP4	SF3A1
CS	GUF1	GATAD2A	LARP4B	SF3A3
CSDE1	H1F0	GATAD2B	LARP6	SF3B1
CSE1L	H1FX	GBE1	LARP7	SF3B2
CSK	H2AFV	GBF1	LARS	SF3B4
CSNK1A1	H2AFY	GCC2	LARS2	SFPQ
CSNK1E	HABP4	GCLC	LAS1L	SKIV2L2
CSNK2A1	HACD3	GCN1	LCMT2	SLIRP
CSNK2A2	HADH	GDI2	LENG9	SLTM
CSNK2A3	HADHA	GEMIN4	LIN28A	SMG1
CSNK2B	HARS	GEMIN5	LIN28B	SMG6
CSNK2B-LY6G5B-1181	HARS2	GFPT1	LONP1	SND1
CSNK2B-LY6G5B--991	HBS1L	GIGYF2	LRPPRC	SNRNP200
CSTB	HCFC1	GIPC1	LRRC47	SNRNP70
CSTF1	HDGF	GIT1	LRRFIP1	SNRPB
CSTF2	HDGFL2	GLO1	LRRFIP2	SNRPD1
CSTF3	HDLBP	GLRX3	LSG1	SNRPD2
CTBP1	HEATR1	GLS	LSM1	SNRPD3
CTBP2	HEATR3	GMPS	LSM10	SNRPGP15
CTCF	HEATR6	GNAI2	LSM11	SNRPG
CTDP1	HELZ	GNAI3	LSM12	SNW1
CTH	HELZ2	GNB1	LSM14A	SON
CTIF	HERC5	GNL1	LSM14B	SPATS2L
CTNNA1	HEXIM1	GNL2	LSM2	SPEN
CTNNBL1	HIRIP3	GNL3	LSM3	SPTBN1
CTNND1	HIST1H1B	GNL3L	LSM4	SPTY2D1
CTPS1	HIST1H1E	GOLGA2	LSM5	SRBD1
CTPS2	HIST1H4A	GOLGA3	LSM6	SRFBP1
CTR9	HK2	GOLGB1	LSM7	SRP54
CTSA	HLTF	GOT1	LSMD1	SRP72
CTSB	HMGB1	GOT2	LUC7L	SRPK1
CTSC	HMGB2	GPATCH4	LUC7L2	SRPK2
CTSD	HMGB3	GPATCH8	LUC7L3	SRPRA
CTSL1	HNRNPA0	GPD2	LUZP4	SRRM1
CTTN	HNRNPA1	GPHN	MAEL	SRRM2
CTTNBP2NL	HNRNPA2B1	GPI	MAGOH	SRRT
CTU2	HNRNPA3	GPX1	MAGOHB	SRSF1
CUL1	HNRNPAB	GRB2	MAK16	SRSF10
CUL2	HNRNPC	GRIPAP1	MARS	SRSF11
CUL3	HNRNPD	GRSF1	MARS2	SRSF2
CUL4A	HNRNPDL	GSK3B	MATR3	SRSF3
CUL4B	HNRNPF	GSPT1	MAZ	SRSF4
CUL5	HNRNPH1	GSR	MBNL1	SRSF5
CWC15	HNRNPH2	GSTO1	MBNL2	SRSF6
CWC22	HNRNPH3	GTF2F1	MBNL3	SRSF7
CWC27	HNRNPK	GTF2I	MCTS1	SRSF9
CWF19L1	HNRNPL	GTF3C1	MECP2	SSB
CWF19L2	HNRNPLL	GTF3C2	MEPCE	SSBP1
CXorf56	HNRNPM	GTF3C3	METTL1	SSRP1
CXXC1	HNRNPR	GTF3C4	METTL10	STAU1
CYCS	HNRNPU	GTPBP1	METTL14	STAU2
CYFIP1	HNRNPUL1	GTPBP4	METTL2A	STRAP
CYFIP2	HNRNPUL2	GTSE1	METTL2B	STRBP
DAG1	HSD17B12	GYS1	METTL3	STT3A
DAK	HSP90AA1	H2AFY	METTL5	SUGP2
DARS	HSP90AB1	HADHA	MEX3A	SUMO1
DAXX	HSP90B1	HADHB	MEX3B	SUPT16H
DAZAP1	HSPA1B	HAT1	MEX3C	SUPT5H
DBN1	HSPA4	HAUS5	MEX3D	SUPT6H
DBNL	HSPA5	HAUS6	MIF4GD	SUPV3L1
DBR1	HSPA8	HCFC1	MKRN1	SURF6
DCAF16	HSPA9	HDAC1	MKRN2	SYNCRIP
DCAF5	HSPB1	HDAC2	MKRN3	TACO1
DCAF7	HSPD1	HDAC6	MOV10	TAF15
DCAF8	HSPH1	HDAC7	MOV10L1	TARDBP
DCI	HTATSF1	HDGF	MPHOSPH10	TBL3
DCP1A	HUWE1	HDGFL2	MPHOSPH6	TBRG4
DCPS	HYOU1	HDGFL3	MRM1	TCEB3
DCTD	IARS	HDLBP	MRP63	TCERG1
DCTN1	IARS2	HEATR1	MRPL1	TCOF1
DCTN2	IBTK	HEATR3	MRPL10	TDRD3
DCTN4	ICAM1	HEATR5B	MRPL11	TDRD7
DCTN5	ICE1	HEATR6	MRPL12	TEX10
DCTPP1	ICOSLG	HECTD1	MRPL13	THRAP3
DCUN1D1	IFI16	HECTD3	MRPL14	TIA1
DCUN1D5	IFIT2	HELLS	MRPL15	TIAL1
DCXR	IFIT5	HELZ	MRPL16	TMA7
DDAH1	IFRD1	HELZ2	MRPL17	TMSB4X
DDB1	IGF1R	HERC1	MRPL18	TNPO1
DDI2	IGF2BP1	HERC2	MRPL19	TNRC6A
DDT	IGF2BP2	HEXIM1	MRPL2	TNRC6B
DDTL	IGF2BP3	HGH1	MRPL20	TOP1
DDX1	IGF2R	HGS	MRPL21	TOP2A
DDX10	IGHMBP2	HIP1	MRPL22	TOP2B
DDX17	IGSF3	HIP1R	MRPL23	TOP3B
DDX18	IK	HIST1H1C	MRPL24	TRA2A
DDX19A	IKBKAP	HIST1H1E	MRPL27	TRA2B
DDX19A	IL1RAP	HIST1H4A	MRPL28	TRANK1
DDX20	ILF2	HIST1H4B	MRPL3	TRIM25
DDX21	ILF3	HIST1H4C	MRPL30	TRIM56
DDX23	IMP3	HIST1H4D	MRPL32	TRIP12
DDX24	IMP4	HIST1H4E	MRPL33	TRMT1L
DDX27	IPO4	HIST1H4F	MRPL34	TRMT2A
DDX31	IPO5	HIST1H4H	MRPL35	TRNAU1AP
DDX39	IPO7	HIST1H4I	MRPL36	TSN
DDX39A	IPO9	HIST1H4J	MRPL37	TSR1
DDX39B	IQCE	HIST1H4K	MRPL38	TTF1
DDX3X	IQGAP1	HIST1H4L	MRPL39	TTN
DDX3Y	ISG20L2	HIST2H4A	MRPL4	TUBA1C
DDX41	ISY1	HIST2H4B	MRPL40	TUBA1B
DDX42	ITGA1	HIST4H4	MRPL41	TUBA1A
DDX46	ITGA2	HK1	MRPL42	TUBB
DDX47	ITGA3	HK2	MRPL43	TXN
DDX49	ITGA6	HMGA1	MRPL44	U2AF1L5
DDX5	ITGB1	HMGB1	MRPL45	U2AF1
DDX50	ITPR1	HMGB2	MRPL46	U2AF2
DDX51	ITPR3	HMGB3	MRPL47	U2SURP
DDX52	IWS1	HMGCS1	MRPL48	UBA1
DDX54	JPT2	HMGN5	MRPL49	UBAP2
DDX55	JUP	HNRNPA0	MRPL50	UBAP2L
DDX56	KARS	HNRNPA1	MRPL51	UBTF
DDX6	KATNA1	HNRNPA2B1	MRPL52	UFL1
DEK	KCTD12	HNRNPA3	MRPL53	UHRF1
DENR	KHDRBS1	HNRNPAB	MRPL54	UNK
DERA	KHDRBS3	HNRNPC	MRPL55	UPF1
DFFA	KHSRP	HNRNPD	MRPL9	UPF2
DFFB	KIAA0391	HNRNPDL	MRPS10	UPF3B
DGCR8	KIAA1429	HNRNPF	MRPS11	URB1
DHFR	KIAA1524	HNRNPH1	MRPS12	URB2
DHX15	KIDINS220	HNRNPH2	MRPS14	USP10
DHX16	KIF11	HNRNPH3	MRPS15	USP36
DHX29	KIF14	HNRNPK	MRPS16	USP42
DHX30	KIF1C	HNRNPL	MRPS17	UTP11
DHX36	KIF23	HNRNPLL	MRPS18A	UTP14A
DHX37	KIF2A	HNRNPM	MRPS18B	UTP15
DHX38	KIF2C	HNRNPR	MRPS18C	UTP18
DHX40	KIF5B	HNRNPU	MRPS2	UTP20
DHX57	KIZ	HNRNPUL1	MRPS21	UTP3
DHX8	KLHDC4	HNRNPUL2	MRPS22	UTP4
DHX9	KMT2A	HP1BP3	MRPS23	WDR3
DIABLO	KMT2D	HPRT1	MRPS24	WDR33
DIAPH1	KNOP1	HSD17B10	MRPS25	WDR36
DIAPH2	KPNA2	HSD17B4	MRPS26	WDR43
DIAPH3	KPNA3	HSP90AA1	MRPS27	WDR46
DICER1	KPNB1	HSPA4	MRPS28	WDR75
DIDO1	KRI1	HSPA5	MRPS30	WDR82
DIEXF	KRR1	HSPA8	MRPS31	XPO5
DIMT1	KRT18	HSPA9	MRPS33	XRCC5
DIP2B	KTN1	HSPB1	MRPS34	XRCC6
DIS3	L1CAM	HSPBP1	MRPS35	XRN1
DIS3L	L1RE1	HSPD1	MRPS36	XRN2
DIS3L2	LARP1	HSPH1	MRPS5	YBX1
DISC1	LARP1B	HTATSF1	MRPS6	YBX2
DKC1	LARP4	HTT	MRPS7	YBX3
DKFZp434B2017	LARP4B	HUWE1	MRPS9	YLPM1
DKFZp686E0752	LARP7	IARS	MRRF	YTHDC1
DKFZp781D1416	LARS	IARS2	MRTO4	YTHDC2
DLD	LAS1L	ICE1	MSI1	YTHDF1
DLG1	LBR	IDE	MSI2	YTHDF2
DLGAP5	LDHA	IFI16	MSL3	YTHDF3
DLST	LDHB	IGF2BP2	MTERFD2	ZAK
DNAJA1	LIMA1	IK	MTFMT	ZC3H11A
DNAJA2	LIN28B	IKBKG	MTG1	ZC3H13
DNAJB1	LLPH	ILF2	MTHFSD	ZC3H14
DNAJB11	LMAN2	ILF3	MTIF2	ZC3H15
DNAJB6	LMNA	ILK	MTIF3	ZC3H18
DNAJC17	LMNB1	IMMT	MTO1	ZC3H7A
DNAJC2	LNPEP	IMPDH2	MTPAP	ZC3H7B
DNAJC21	LPCAT1	INCENP	MTRF1	ZC3H8
DNAJC3	LRBA	INF2	MTRF1L	ZC3HAV1
DNAJC7	LRPPRC	INPPL1	MVP	ZCCHC11
DNAJC8	LRRC40	INTS1	MYEF2	ZCCHC17
DNAJC9	LRRC47	INTS3	N4BP1	ZCCHC3
DNM1L	LRRC59	IPO4	NAA38	ZCCHC6
DNM2	LRRFIP1	IPO5	NAF1	ZCCHC7
DNMT1	LRSAM1	IPO7	NANOS1	ZCCHC8
DNPEP	LSG1	IPO8	NANOS2	ZCCHC9
DNPH1	LSM14A	IPO9	NANOS3	ZFP36L2
DNTTIP2	LSM14B	IQGAP1	NARS	ZFR
DOCK1	LSM2	IQGAP3	NARS2	ZGPAT
DOCK11	LSM3	IRF2BP1	NAT10	V9GY48
DOCK7	LSM4	IRF2BP2	NCBP1	ZNF106
DOHH	LSM8	IRGQ	NCBP2	ZNF277
DPCD	LTA4H	ITCH	NCBP2L	ZNF326
DPF2	LTN1	ITPR2	NCL	ZNF598
DPH5	LTV1	ITPR3	NELFE	ZNF622
DPP3	LUC7L	ITPRID2	NFX1	ZNF638
DPP9	LUC7L2	IWS1	NGDN	ZNFX1
DPYSL2	LYAR	JMJD6	NHP2	ZRANB2
DPYSL5	LZTS2	JPT1	NHP2L1
DR1	MACF1	JPT2	NIFK
DRAP1	MAGEB2	KANK2	NIP7
DRG1	MAK16	KARS	NKRF
DRG2	MALSU1	KATNB1	NMD3
DROSHA	MANF	KDM3B	NOA1
DSG2	MAP1B	KDM5C	NOB1
DSN1	MAP1S	KHDRBS1	NOC2L
DSP	MAP2K3	KHSRP	NOC3L
DST	MAP3K20	KIAA1522	NOC4L
DSTN	MAP4	KIAA1671	NOL10
DTL	MAP4K4	KIDINS220	NOL11
DTYMK	MAP7	KIF11	NOL12
DUS1L	MAPRE1	KIF14	NOL3
DUS2L	MARCKS	KIF15	NOL6
DUS3L	MARCKSL1	KIF18B	NOL7
DUSP3	MARS	KIF1B	NOL8
DUSP9	MARS2	KIF1BP	NOL9
DUT	MATR3	KIF1C	NOLC1
DVL2	MAZ	KIF20A	NOM1
DYNC1H1	MB21D1	KIF23	NONO
DYNC1I2	MBNL1	KIF2A	NOP10
DYNC1LI1	MBNL2	KIF2C	NOP14
DYNC1LI2	MBNL3	KIF4A	NOP16
DYNC2H1	MBOAT7	KIF5B	NOP2
DYNLL1	MCAT	KIFC1	NOP56
EBNA1BP2	MCM3	KLC1	NOP58
ECD	MCM5	KLC2	NOP9
ECH1	MCM7	KMT2A	NOVA1
ECHDC1	MCRIP2	KMT2B	NOVA2
ECHS1	MCTS1	KMT2D	NPM1
ECI1	MDC1	KNOP1	NPM2
ECM29	MDH2	KNSTRN	NPM3
EDC3	MDN1	KNTC1	NR0B1
EDC4	MEPCE	KPNA1	NSA2
EDEM3	METAP1	KPNA2	NSRP1
EDF1	METAP2	KPNA3	NSUN2
EDRF1	METTL15	KPNA4	NSUN3
EEA1	METTL16	KPNA6	NSUN4
EED	METTL17	KPNB1	NSUN5
EEF1A1	METTL3	KRI1	NSUN6
EEF1A1P5	METTL8	KRR1	NSUN7
EEF1A2	MEX3A	LARP1	NUDT16
EEF1B2	MEX3B	LARP4	NUDT16L1
EEF1D	MEX3C	LARP4B	NUDT21
EEF1E1	MEX3D	LARP7	NUFIP1
EEF1G	MFAP1	LARS	NUFIP2
EEF2	MIA3	LAS1L	NUP153
EEF2K	MKI67	LASP1	NUPL2
EFHD2	MKNK2	LBR	NUTF2
EFTUD1	MKRN2	LCP1	NXF1
EFTUD2	MLEC	LDHA	NXF2
EGLN1	MLLT1	LDHB	NXF2B
EHBP1	MLPH	LEMD3	NXF3
EHD1	MMTAG2	LEO1	NXF5
EHD4	MOGS	LGALS1	NXT1
EHMT1	MORF4L1	LGALS3	NXT2
EHMT2	MOV10	LIG3	NYNRIN
EIF1	MPG	LIMA1	OAS1
EIF1AD	MPHOSPH10	LIMCH1	OAS2
EIF1AX	MRM1	LIMD1	OAS3
EIF1AY	MRM3	LIMS1	OASL
EIF2A	MRPL1	LLGL1	OBFC1
EIF2AK2	MRPL10	LMAN1	PA2G4
EIF2AK4	MRPL11	LMNA	PABPC1
EIF2B1	MRPL13	LMNB1	PABPC1L
EIF2B2	MRPL14	LMNB2	PABPC1L2A
EIF2B3	MRPL15	LMO7	PABPC1L2B
EIF2B4	MRPL16	LONP1	PABPC3
EIF2B5	MRPL17	LPP	PABPC4
EIF2D	MRPL18	LRBA	PABPC4L
EIF2S1	MRPL19	LRCH3	PABPC5
EIF2S2	MRPL2	LRCH4	PABPN1
EIF2S3	MRPL20	LRPPRC	PABPN1L
EIF2S3L	MRPL21	LRRC47	PAIP1
EIF3A	MRPL22	LRRC59	PAIP2
EIF3B	MRPL23	LRRFIP1	PAIP2B
EIF3C	MRPL24	LSM14A	PAN2
EIF3CL	MRPL27	LSM14B	PAN3
EIF3D	MRPL28	LSM2	PAPD4
EIF3E	MRPL3	LSS	PAPD5
EIF3F	MRPL32	LTA4H	PAPD7
EIF3G	MRPL34	LTN1	PAPOLA
EIF3H	MRPL37	LTV1	PAPOLB
EIF3I	MRPL38	LUC7L	PAPOLG
EIF3J	MRPL39	LUC7L2	PARK7
EIF3K	MRPL4	LUC7L3	PARN
EIF3L	MRPL40	LUZP1	PARP1
EIF3M	MRPL41	LYAR	PARP12
EIF3S3	MRPL42	MACF1	PARP4
EIF4A1	MRPL43	MAD1L1	PARS2
EIF4A2	MRPL44	MAGED1	PATL1
EIF4A3	MRPL45	MAGED2	PATL2
EIF4B	MRPL47	MALT1	PCBP1
EIF4E	MRPL48	MANF	PCBP2
EIF4E2	MRPL49	MAP1B	PCBP3
EIF4ENIF1	MRPL51	MAP1S	PCBP4
EIF4G1	MRPL57	MAP2K1	PCF11
EIF4G2	MRPL9	MAP3K20	PDCD11
EIF4G3	MRPS10	MAP3K4	PDCD4
EIF4H	MRPS11	MAP4	PDCD7
EIF5	MRPS14	MAP4K4	PDE12
EIF5A	MRPS15	MAP7D1	PEG10
EIF5AL1	MRPS16	MAP7D3	PELO
EIF5B	MRPS17	MAPK1	PES1
EIF6	MRPS18A	MAPRE1	PET112
ELAC2	MRPS18B	MARCKSL1	PHAX
ELAVL1	MRPS18C	MARS	PHF5A
ELP2	MRPS2	MAT2A	PHRF1
ELP3	MRPS21	MAT2B	PIH1D1
EMG1	MRPS23	MAVS	PIH1D2
EML4	MRPS24	MBD2	PIH1D3
ENAH	MRPS25	MBNL1	PIN4
ENO1	MRPS26	MCC	PINX1
ENOPH1	MRPS27	MCM2	PIWIL1
ENPP4	MRPS28	MCM3	PIWIL2
ENSA	MRPS30	MCM3AP	PIWIL3
ENY2	MRPS31	MCM4	PIWIL4
EP300	MRPS33	MCM5	PLD6
EPB41	MRPS34	MCM6	PLRG1
EPB41L2	MRPS35	MCM7	PNLDC1
EPB41L3	MRPS5	MCMBP	PNN
EPN1	MRPS7	MDC1	PNO1
EPRS	MRPS9	MDH1	PNPT1
EPS15	MRTO4	MDN1	PNRC2
EPS15L1	MSH2	MEAK7	POLDIP3
ERC1	MSI1	MED12	POLR1E
ERCC1	MSI2	MED13	POLR2A
ERCC3	MSN	MED14	POLR2B
ERCC4	MTCH2	MED15	POLR2D
ERCC6L	MT-CO2	MED16	POLR2E
ERH	MTDH	MED23	POLR2F
ERICH1	MTERF1	MEPCE	POLR2G
ERO1L	MTERF3	METAP1	POLR2H
ERP29	MTERF4	MFAP1	POLR2I
ERP44	MTG1	MGA	POLR2J
ESD	MTG2	MIB1	POLR2J2
ESF1	MTHFD1	MICALL1	POLR2J3
ETF1	MTHFD1L	MICALL2	POLR2K
ETFA	MTHFSD	MIF	POLR2L
ETFB	MTIF2	MKI67	POLRMT
ETNK1	MTPAP	MMS19	POP1
EWSR1	MYADM	MMTAG2	POP4
EXO1	MYBBP1A	MOCOS	POP5
EXOC1	MYEF2	MON2	POP7
EXOC2	MYH10	MOV10	PPAN
EXOC3	MYH14	MPG	PPARGC1A
EXOC4	MYH9	MPHOSPH10	PPARGC1B
EXOC5	MYL6	MPP5	PPIE
EXOC6B	MYO1C	MPRIP	PPIH
EXOC7	MYO1E	MPST	PPIL3
EXOSC1	MYO5A	MRE11	PPIL4
EXOSC10	MYOF	MRPL13	PPP1R10
EXOSC2	NAA15	MRPL2	PPP1R8
EXOSC3	NAA16	MRPL24	PPRC1
EXOSC4	NAA25	MRPL28	PPWD1
EXOSC5	NAA40	MRPL3	PQBP1
EXOSC7	NACA	MRPL37	PRDX1
EXOSC8	NAF1	MRPL4	PRIM1
EXOSC9	NAP1L1	MRPL41	PRKDC
EYA3	NAP1L4	MRPL42	PRKRA
EZH2	NARS	MRPL43	PRPF18
EZR	NASP	MRPL45	PRPF19
FABP5	NAT10	MRPL57	PRPF3
FADD	NBPF10	MRPS18A	PRPF31
FAF1	NCAPD2	MRPS30	PRPF38A
FAH	NCAPD3	MRPS5	PRPF38B
FAHD1	NCAPG	MRPS7	PRPF39
FAHD2A	NCAPG2	MRPS9	PRPF4
FAM114A2	NCBP1	MSH2	PRPF40A
FAM115A	NCBP3	MSH3	PRPF40B
FAM118B	NCL	MSH6	PRPF4B
FAM120A	NCOA5	MSI2	PRPF6
FAM120B	NEFL	MSN	PRPF8
FAM129B	NEFM	MTA2	PRR3
FAM169A	NELFE	MTDH	PSIP1
FAM175B	NEMF	MTHFD1	PSMA1
FAM192A	NEPRO	MTHFD1L	PSMA6
FAM193A	NF1	MTOR	PSPC1
FAM203A	NFX1	MTPAP	PSTK
FAM207A	NFXL1	MTR	PTBP1
FAM49B	NGDN	MTREX	PTBP2
FAM50A	NGRN	MYBBP1A	PTBP3
FAM91A1	NHP2	MYCBP2	PTCD1
FAM98A	NIFK	MYH10	PTCD2
FAM98B	NIP7	MYH14	PTCD3
FANCI	NIPBL	MYH9	PTGES3
FARP2	NKAP	MYL6	PTGES3L-AARSD1
FARSA	NKRF	MYO18A	PTRF
FARSB	NKTR	MYO1B	PTRH1
FASN	NLE1	MYO1C	PTRH2
FAU	NMD3	MYO6	PTRHD1
FBL	NMT1	MYO9B	PUF60
FBRS	NNT	NAA10	PUM1
FBXO22	NOA1	NAA15	PUM2
FBXO30	NOB1	NAA25	PURA
FBXO9	NOC2L	NAP1L1	PURB
FDPS	NOC3L	NAP1L4	PURG
FDX1	NOC4L	NARS	PUS1
FDXR	NOL10	NASP	PUS10
FEN1	NOL11	NAT10	PUS3
FERMT2	NOL12	NBAS	PUS7
FGFR1OP	NOL6	NBEAL2	PUS7L
FH	NOL7	NCAPD2	PUSL1
FHL1	NOL8	NCAPD3	PWP2
FHOD1	NOL9	NCAPG	QARS
FIP1L1	NOLC1	NCAPG2	QKI
FKBP10	NOM1	NCAPH	QRSL1
FKBP12-Exip2	NOMO1	NCBP1	QTRT1
FKBP15	NONO	NCKAP1	QTRTD1
FKBP1A	NOP10	NCKIPSD	R3HCC1
FKBP2	NOP14	NCL	R3HCC1L
FKBP3	NOP16	NCOA5	R3HDM1
FKBP4	NOP2	NCOR1	R3HDM2
FKBP5	NOP53	NCOR2	RAE1
FKBP7	NOP56	NDC1	RALY
FKBP9	NOP58	NDC80	RALYL
FLAD1	NOP9	NDRG1	RAN
FLII	NOSIP	NDUFS1	RANBP17
FLNA	NOVA2	NEDD1	RANBP2
FLNB	NPC1	NEK9	RANBP6
FLNC	NPM1	NELFE	RARS
FLYWCH2	NPM3	NEURL4	RARS2
FMR1	NPTN	NF1	RAVER1
FN3KRP	NSA2	NFKB1	RAVER2
FNBP1	NSRP1	NFKB2	RBBP6
FNBP4	NSUN2	NFX1	RBFOX1
FNIP1	NSUN4	NFXL1	RBFOX2
FNTA	NSUN5	NGDN	RBFOX3
FNTB	NTPCR	NHP2	RBM10
FOXK1	NUDC	NHSL1	RBM11
FPGT	NUDT16L1	NIFK	RBM12
FRA10AC1	NUDT21	NIPBL	RBM12B
FRG1	NUFIP1	NISCH	RBM14
FRG1B	NUFIP2	NKAP	RBM15
FRYL	NUMA1	NKRF	RBM15B
FSCN1	NUP155	NKTR	RBM17
FSD1	NUP160	NMD3	RBM18
FTO	NUP188	NME1	RBM19
FTSJ3	NUP205	NMT1	RBM20
FTSJD2	NUP210	NNT	RBM22
FUBP1	NUP93	NOB1	RBM23
FUBP3	NUP98	NOC2L	RBM24
FUCA1	NUPL2	NOC3L	RBM25
FUCA2	NUSAP1	NOL10	RBM26
FUS	NVL	NOL6	RBM27
FXR1	NXF1	NOL8	RBM28
FXR2	OAS3	NOL9	RBM3
G3BP1	OASL	NOLC1	RBM33
G3BP2	ODF2	NOM1	RBM34
G6PD	OLA1	NONO	RBM38
GAA	OTUD4	NOP14	RBM39
GABPA	OTUD6B	NOP16	RBM4
GAK	OXA1L	NOP2	RBM41
GALK1	P4HB	NOP53	RBM42
GAN	PA2G4	NOP56	RBM43
GANAB	PABPC1	NOP58	RBM44
GAPDH	PABPC4	NOP9	RBM45
GAPVD1	PABPC4L	NOSIP	RBM46
GAR1	PABPN1	NOVA2	RBM47
GARS	PAF1	NPEPPS	RBM48
GART	PAGE1	NPLOC4	RBM4B
GATAD2A	PAICS	NPM1	RBM5
GATAD2B	PAK1IP1	NPM3	RBM6
GBA	PAK2	NR3C1	RBM7
GBE1	PAK4	NRDC	RBM8A
GBF1	PALLD	NSA2	RBMS1
GCA	PAPD5	NSF	RBMS2
GCC1	PARN	NSRP1	RBMS3
GCC2	PARP1	NSUN2	RBMX
GCDH	PARP12	NSUN5	RBMX2
GCFC2	PATL1	NUCKS1	RBMXL1
GCLM	PCBP1	NUDC	RBMXL2
GCN1L1	PCBP2	NUDCD2	RBMXL3
GCSH	PCBP3	NUFIP2	RBMY1A1
GDI1	PCM1	NUMB	RBMY1B
GDI2	PCMT1	NUP107	RBMY1D
GEMIN4	PCNT	NUP133	RBMY1E
GEMIN5	PCYT1A	NUP160	RBMY1F
GEMIN6	PDAP1	NUP188	RBMY1J
GFM1	PDCD11	NUP205	RBPMS
GFPT1	PDCD4	NUP214	RBPMS2
GGA1	PDCD6	NUP35	RC3H1
GGA2	PDCD6IP	NUP50	RC3H2
GGCT	PDE3A	NUP85	RCL1
GGH	PDIA3	NUP88	RDM1
GIGYF2	PDIA4	NUP93	REPIN1
GINS1	PDIA6	NUP98	REXO1
GINS2	PDLIM5	NVL	REXO2
GINS3	PDS5A	NXF1	REXO4
GINS4	PDZD8	OAT	RIOK1
GIT2	PEBP1	OBSL1	RIOK2
GLA	PEF1	OCLN	RIOK3
GLB1	PEG10	OCRL	RNASE1
GLMN	PELO	ODF2	RNASE10
GLOD4	PELP1	OFD1	RNASE11
GLRX3	PES1	OGDH	RNASE12
GLTSCR2	PFKP	OGFR	RNASE13
GLUD1	PFN1	OLA1	RNASE2
GLUD2	PFN2	OPA1	RNASE3
GLUL	PGD	OSBP	RNASE4
GLYR1	PGK1	OSBPL10	RNASE6
GM2A	PGRMC1	OSBPL3	RNASE7
GMDS	PHF3	OSBPL9	RNASE8
GMFB	PHF5A	OTUB1	RNASE9
GMNN	PHF6	OTUD4	RNASEH1
GMPPA	PHGDH	OXSR1	RNASEH2A
GMPR2	PHIP	P4HB	RNASEH2B
GMPS	PHRF1	PA2G4	RNASEH2C
GNAS	PIEZO1	PABPC1	RNASEK
GNB2L1	PIK3R4	PABPC4	RNASEL
GNL1	PIN4	PABPN1	RNASET2
GNL2	PINX1	PAF1	RNF113A
GNL3	PKM	PAFAH1B2	RNF113B
GNL3L	PKP1	PAFAH1B3	RNF17
GNPDA1	PKP3	PAICS	RNGTT
GNPNAT1	PLA2G4A	PAK2	RNH1
GOLGA3	PLCB3	PAK4	RNMT
GOLGA4	PLEC	PALLD	RNMTL1
GOLGB1	PLIN3	PARD3	RNPC3
GOLPH3	PLIN4	PARK7	RNPS1
GON4L	PLRG1	PARP1	RP9
GOPC	PLS3	PARP14	RPF1
GORASP2	PLXDC2	PARP4	RPF2
GOT1	PNN	PATJ	RPL10
GOT2	PNO1	PATL1	RPL10A
GPATCH1	PNPT1	PAWR	RPL10L
GPATCH11	PODXL2	PC	RPL11
GPATCH4	POLDIP3	PCBP1	RPL12
GPHN	POLR1A	PCBP2	RPL13
GPI	POLR2A	PCBP3	RPL13A
GPKOW	POLR2B	PCF11	RPL14
GPN1	POLRMT	PCK2	RPL15
GPN3	POP1	PCM1	RPL17
GPRASP2	POP4	PCMT1	RPL18
GPS1	POP7	PCNA	RPL18A
GPSM1	POR	PCNT	RPL19
GPX1	POTEKP	PDAP1	RPL21
GRB2	PPAN	PDCD11	RPL22
GRHPR	PPAT	PDCD2L	RPL22L1
GRIPAP1	PPHLN1	PDCD4	RPL23
GRLF1	PPIA	PDCD6IP	RPL23A
GRPEL1	PPIB	PDE12	RPL24
GRSF1	PPIE	PDHB	RPL26
GRWD1	PPIG	PDIA3	RPL26L1
GSK3A	PPIL4	PDIA4	RPL27
GSK3B	PPM1G	PDIA6	RPL27A
GSN	PPME1	PDLIM1	RPL28
GSPT1	PPP1CA	PDLIM4	RPL29
GSPT2	PPP1CB	PDLIM5	RPL3
GSR	PPP1R10	PDLIM7	RPL30
GSS	PPP2R2A	PDS5A	RPL31
GSTK1	PPP2R5D	PEAK1	RPL32
GSTM2	PPP6R3	PEBP1	RPL34
GSTM3	PPRC1	PELP1	RPL35
GSTO1	PQBP1	PEPD	RPL35A
GSTP1	PRC1	PES1	RPL36
GSTZ1	PRDX1	PFAS	RPL36A
GTF2A1	PRDX2	PFN1	RPL36AL
GTF2B	PRDX4	PFN2	RPL37
GTF2E1	PRDX6	PGAM1	RPL37A
GTF2E2	PREB	PGD	RPL38
GTF2F1	PRKCSH	PGK1	RPL39
GTF2F2	PRKDC	PGM2	RPL39L
GTF2I	PRKRA	PHB	RPL3L
GTF3C1	PRMT1	PHF14	RPL4
GTF3C2	PRMT3	PHF3	RPL41
GTF3C3	PRPF19	PHF5A	RPL5
GTF3C4	PRPF3	PHF6	RPL6
GTF3C5	PRPF31	PHF8	RPL7
GTF3C6	PRPF38A	PHGDH	RPL7A
GTPBP1	PRPF38B	PHIP	RPL7L1
GTPBP4	PRPF40A	PHLDB1	RPL8
GUK1	PRPF4B	PHLDB2	RPL9
GUSB	PRPF6	PHRF1	RPLP0
GXYLT1	PRPF8	PI4KA	RPLP1
GYS1	PRR14L	PIBF1	RPLP2
H1FX	PRRC2A	PICALM	RPP14
HADH	PRRC2B	PIK3C2A	RPP21
HARS	PRRC2C	PIK3R4	RPP25
HAT1	PRSS23	PIN1	RPP25L
HAUS2	PSIP1	PITHD1	RPP30
HAUS3	PSMA7	PITRM1	RPP38
HAUS5	PSMB1	PKM	RPP40
HAUS6	PSMB5	PKN2	RPS10
HAUS8	PSMD2	PKP2	RPS11
HBS1L	PSMD3	PKP3	RPS12
HBS1L	PSMD6	PKP4	RPS13
HCA90	PSME2	PLAA	RPS14
HCFC1	PSPC1	PLCB3	RPS15
hCG_2043275	PTBP1	PLCG1	RPS15A
hCG_2044799	PTBP2	PLEC	RPS16
HDAC1	PTBP3	PLEKHA5	RPS17
HDAC2	PTCD1	PLEKHG3	RPS17L
HDAC3	PTCD2	PLIN3	RPS18
HDAC8	PTCD3	PLK1	RPS19
HDDC2	PTGFRN	PLPBP	RPS19BP1
HDGF	PTK7	PLRG1	RPS2
HDGFRP2	PTPN1	PLS3	RPS20
HDLBP	PTPRG	PM20D2	RPS21
HEATR1	PTPRJ	PML	RPS23
HEATR2	PTRH2	PMPCB	RPS24
HEATR3	PUF60	PNN	RPS25
HEATR5A	PUM1	PNO1	RPS26
HEATR5B	PUM2	POGZ	RPS27
HEATR6	PUM3	POLA1	RPS27A
HEBP2	PURA	POLD1	RPS27L
HECTD1	PURB	POLDIP3	RPS28
HECTD3	PUS1	POLE	RPS29
HELB	PUS7	POLE3	RPS3
HELLS	PWP2	POLG	RPS3A
HELZ	PYM1	POLR1A	RPS4X
HERC2	QARS	POLR1B	RPS4Y1
HERC5	QKI	POLR2A	RPS4Y2
HEXA	QSOX2	POLR2B	RPS5
HEXB	QTRT1	POLR3A	RPS6
HEXIM1	R3HCC1	POLR3G	RPS7
HGS	R3HDM1	POLRMT	RPS8
HIBADH	R3HDM2	POP1	RPS9
HIBCH	RAB10	PPA1	RPSA
HINT1	RAB14	PPA2	RPUSD1
HINT2	RAB1A	PPAN	RPUSD2
HIST1H1C	RAB1B	PPAT	RPUSD3
HIST1H1E	RAB21	PPFIA1	RPUSD4
HK1	RAB2A	PPFIBP1	RQCD1
HK2	RAB3D	PPHLN1	RRBP1
HLTF	RAB6A	PPID	RRNAD1
HMBS	RAB7A	PPIG	RRP1
HMGCS1	RACK1	PPIL4	RRP12
HMGN1	RALY	PPM1B	RRP15
HMGN5	RAN	PPM1G	RRP1B
HMGXB4	RANBP1	PPP1CA	RRP36
HMMR	RANBP10	PPP1CB	RRP7A
HN1	RANBP2	PPP1CC	RRP8
HN1L	RANBP3	PPP1R10	RRP9
HNRNPA0	RARS	PPP1R12A	RRS1
HNRNPA1	RAVER1	PPP1R13L	RSL1D1
HNRNPA1L2	RAVER2	PPP1R18	RSL24D1
HNRNPA2B1	RBBP6	PPP2R1A	RSRC1
HNRNPA3	RBFA	PPP2R1B	RTCA
HNRNPAB	RBFOX2	PPP2R2A	RTCB
HNRNPC	RBM10	PPP4R1	RTF1
HNRNPC	RBM12	PPP5C	RUVBL1
HNRNPD	RBM12B	PPP6R1	RUVBL2
HNRNPF	RBM14	PPP6R2	SAFB
HNRNPH1	RBM15	PPP6R3	SAFB2
HNRNPH2	RBM15B	PQBP1	SAMD4A
HNRNPH3	RBM19	PRC1	SAMD4B
HNRNPK	RBM20	PRDX5	SAMHD1
HNRNPL	RBM22	PRDX6	SAP18
HNRNPLL	RBM25	PREP	SARNP
HNRNPM	RBM26	PRKAA1	SARS
HNRNPR	RBM27	PRKAR2A	SARS2
HNRNPU	RBM28	PRKCI	SART1
HNRNPUL1	RBM3	PRKDC	SART3
HNRNPUL2	RBM33	PRKRA	SBDS
HNRPDL	RBM34	PRMT1	SCAF1
HNRPLL	RBM38	PRMT5	SCAF11
HNRPR	RBM39	PRPF19	SCAF4
HOMER1	RBM4	PRPF3	SCAF8
HOOK1	RBM41	PRPF31	SECISBP2
HOOK3	RBM42	PRPF38A	SECISBP2L
HP1BP3	RBM45	PRPF38B	SEPSECS
HPRT1	RBM47	PRPF4	SERBP1
HPS5	RBM4B	PRPF40A	SETD1A
HRSP12	RBM5	PRPF4B	SETD1B
HS1BP3	RBM6	PRPF6	SETD7
HSD17B10	RBM7	PRPF8	SETX
HSP90AA1	RBM8A	PRRC2A	SF1
HSP90AB1	RBMS1	PRRC2B	SF3A1
HSP90AB2P	RBMS2	PRRC2C	SF3A2
HSP90B1	RBMX	PSAT1	SF3A3
HSPA12A	RBMX2	PSIP1	SF3B1
HSPA13	RBMXL1	PSMC1	SF3B14
HSPA14	RBPMS	PSMC2	SF3B2
HSPA1A	RBPMS2	PSMC3	SF3B3
HSPA2	RC3H1	PSMC4	SF3B4
HSPA4	RC3H2	PSMC5	SF3B5
HSPA4L	RCC1	PSMC6	SFPQ
HSPA5	RCC1L	PSMD1	SFSWAP
HSPA6	RCC2	PSMD2	SHQ1
HSPA8	RCL1	PSMD4	SIDT1
HSPA9	RCN2	PSMD5	SIDT2
HSPB11	RDX	PSMD6	SKIV2L
HSPBP1	RECQL	PSMD7	SKIV2L2
HSPD1	RETSAT	PSMD9	SLBP
HSPE1	REXO4	PSME4	SLC4A1AP
HSPH1	RFC1	PSMF1	SLIRP
HTATSF1	RIF1	PSPC1	SLTM
HTT	RIOK1	PTBP1	SLU7
HUWE1	RIOK2	PTBP3	SMAD1
HYOU1	RIOK3	PTCD3	SMAD2
HZGJ	RIOX2	PTGES3	SMAD3
IARS	RNF111	PTK2	SMAD4
IARS2	RNF213	PTPN11	SMAD5
IDE	RNH1	PTPN12	SMAD6
IDH1	RNMT	PTPN13	SMAD7
IDH2	RPA1	PTPN23	SMAD9
IDH3A	RPF1	PUF60	SMG1
IDH3B	RPF2	PUM1	SMG5
IDI1	RPL10	PUM2	SMG6
IFRG15	RPL10A	PUM3	SMG7
IFT27	RPL11	PURA	SMG8
IFT74	RPL12	PURB	SMG9
IFT81	RPL13	PWP2	SMN1
IGBP1	RPL13A	PXN	SMN2
IGF2BP1	RPL14	PYGB	SMNDC1
IGF2BP2	RPL15	PYGL	SND1
IGF2BP3	RPL17	PYM1	SNIP1
IGF2R	RPL18	QARS	SNRNP200
IGHMBP2	RPL18A	QKI	SNRNP25
IK	RPL19	QTRT1	SNRNP27
IKBKAP	RPL21	R3HDM1	SNRNP35
IKBKG	RPL22	RAB10	SNRNP40
ILF2	RPL22L1	RAB14	SNRNP48
ILF3	RPL23	RAB1B	SNRNP70
ILK	RPL23A	RAB3GAP1	SNRPA
ILKAP	RPL24	RAB3GAP2	SNRPA1
ILKAP3	RPL26	RAB5C	SNRPB
IMPA1	RPL26L1	RABGAP1	SNRPB2
IMPDH1	RPL27	RACGAP1	SNRPC
IMPDH2	RPL27A	RACK1	SNRPD1
INF2	RPL28	RAD50	SNRPD2
INO80E	RPL29	RAE1	SNRPD3
INTS1	RPL3	RAI14	SNRPE
INTS12	RPL30	RALGAPB	SNRPF
INTS2	RPL31	RALY	SNRPG
INTS3	RPL32	RAN	SNRPN
INTS4	RPL34	RANBP1	SNUPN
INTS5	RPL35	RANBP2	SNW1
INTS7	RPL35A	RANBP3	SON
IP6K1	RPL36	RANBP6	SPATS2
IPO11	RPL36A	RANBP9	SPATS2L
IPO4	RPL37	RANGAP1	SPEN
IPO5	RPL37A	RAPGEF6	SRA1
IPO7	RPL38	RARS	SRBD1
IPO8	RPL4	RAVER1	SREK1
IPO9	RPL5	RAVER2	SRFBP1
IQCB1	RPL6	RB1CC1	SRP14
IQGAP1	RPL7	RBBP4	SRP19
IQGAP2	RPL7A	RBBP6	SRP54
IQSEC1	RPL7L1	RBBP7	SRP68
IRAK1	RPL8	RBM10	SRP72
IRF2BP1	RPL9	RBM12	SRP9
IRF2BP2	RPLP0	RBM12B	SRPK2
IRGQ	RPLP2	RBM14	SRPR
IRS4	RPN1	RBM15	SRRM1
ISG20L2	RPN2	RBM15B	SRRM2
ISOC1	RPP25	RBM19	SRRM3
IST1	RPP25L	RBM22	SRRM4
ISY1	RPP30	RBM25	SRRT
ISYNA1	RPP38	RBM26	SRSF1
ITCH	RPP40	RBM27	SRSF10
ITPA	RPRD2	RBM28	SRSF11
IWS1	RPS10	RBM3	SRSF12
JMJD6	RPS11	RBM33	SRSF2
KARS	RPS12	RBM34	SRSF3
KAT6A	RPS13	RBM39	SRSF4
KAT7	RPS14	RBM4	SRSF5
KATNA1	RPS15	RBM42	SRSF6
KBTBD6	RPS15A	RBM45	SRSF7
KCTD12	RPS16	RBM4B	SRSF8
KCTD15	RPS17	RBM6	SRSF9
KCTD5	RPS18	RBM7	SSB
KDELC1	RPS19	RBMS1	SSU72
KDELC2	RPS19BP1	RBMS2	STAU1
KDM1A	RPS2	RBMX	STAU2
KDM3B	RPS20	RBMX2	STRAP
KDM4A	RPS21	RBMXL1	STRBP
KDM5C	RPS23	RCC1	SUB1
KHDRBS1	RPS24	RCC2	SUGP1
KHSRP	RPS25	RDX	SUGP2
KIAA0020	RPS26	RECQL4	SUPT4H1
KIAA0101	RPS27	RELCH	SUPT5H
KIAA0196	RPS27L	REXO4	SUPT6H
KIAA0368	RPS28	RHOT2	SUPV3L1
KIAA1033	RPS3	RICTOR	SURF6
KIAA1279	RPS3A	RIF1	SUZ12
KIAA1429	RPS4X	RIOK1	SWT1
KIAA1468	RPS5	RIOK2	SYF2
KIAA1524	RPS6	RIOX1	SYMPK
KIAA1598	RPS7	RIPOR1	SYNCRIP
KIAA1671	RPS8	RNF20	TAF15
KIAA1967	RPS9	RNF213	TAF9
KIF11	RPSA	RNF214	TARBP1
KIF1B	RPUSD3	RNF219	TARBP2
KIF20A	RPUSD4	RNF31	TARDBP
KIF20B	RRBP1	RNF40	TARS
KIF23	RRM2	RNGTT	TARS2
KIF2A	RRP1	RNH1	TARSL2
KIF2C	RRP12	RNPEP	TBL3
KIF3A	RRP15	RNPS1	TBRG4
KIF3B	RRP1B	RO60	TCERG1
KIF4A	RRP36	ROCK1	TCOF1
KIF5B	RRP7A	ROCK2	TDRD1
KIF5C	RRP8	RP9	TDRD10
KIF7	RRP9	RPA1	TDRD12
KIFAP3	RRS1	RPAP1	TDRD15
KIN	RSF1	RPAP2	TDRD3
KLC1	RSL1D1	RPF2	TDRD5
KLC2	RTCB	RPL10	TDRD6
KLC4	RTF1	RPL10A	TDRD7
KLHL11	RTFDC1	RPL11	TDRD9
KMT2A	RTN4RL2	RPL12	TDRKH
KMT2D	RUVBL1	RPL13	TEFM
KNOP1	RUVBL2	RPL13A	TEP1
KNTC1	RYDEN	RPL14	TERT
KPNA2	S100A16	RPL15	TEX13A
KPNA3	S100A4	RPL17	TFAM
KPNA4	S100A7	RPL18	TFB1M
KPNA6	S100A8	RPL18A	TFB2M
KPNB1	S100A9	RPL19	TFIP11
KRBA2	SACM1L	RPL21	TGS1
KRI1	SAFB	RPL22	THG1L
KRR1	SAFB2	RPL22L1	THOC1
KRT2	SAMD4B	RPL23	THOC2
KTN1	SAP18	RPL23A	THOC3
L3MBTL2	SAR1A	RPL24	THOC5
LACTB2	SARNP	RPL26	THOC6
LAMB1	SARS	RPL26L1	THOC7
LAMC1	SARS2	RPL27	THRAP3
LAMP1	SART1	RPL27A	THUMPD1
LANCL1	SART3	RPL28	THUMPD2
LANCL2	SBDS	RPL29	THUMPD3
LAP3	SCAF1	RPL3	TIA1
LARP1	SCAF11	RPL30	TIAL1
LARP1B	SCAF4	RPL31	TIPARP
LARP4	SCAF8	RPL32	TLR3
LARP4B	SCAPER	RPL34	TLR7
LARP7	SCARB2	RPL35	TLR8
LARS	SCD	RPL4	TNPO1
LARS2	SCYL1	RPL5	TNPO2
LAS1L	SDAD1	RPL6	TNPO3
LATS1	SDC4	RPL7	TNRC6A
LCMT1	SDHA	RPL7A	TNRC6B
LDHA	SEC16A	RPL7L1	TNRC6C
LDHB	SEC22B	RPL8	TOE1
LEPRE1	SEC61A1	RPLP0	TOP1
LGALS3BP	SEC61B	RPLP1	TOP3B
LGALSL	SEC63	RPLP2	TPR
LGMN	SECISBP2	RPP25L	TRA2A
LIG1	SECISBP2L	RPP30	TRA2B
LIG3	SEH1L	RPRD1A	TRDMT1
LIMA1	SELENBP1	RPRD2	TRIM21
LIN28B	SEMG1	RPS10	TRIM25
LIPA	SEPT11	RPS11	TRIM56
LLGL1	SEPT9	RPS12	TRIM71
LMNA	SERBP1	RPS13	TRIT1
LMNB1	SERPINB5	RPS14	TRMT1
LONP1	SERPINB6	RPS15	TRMT10A
LPHN2	SERPINH1	RPS15A	TRMT10B
LRBA	SET	RPS16	TRMT10C
LRCH2	SETD1A	RPS17	TRMT11
LRPAP1	SETD2	RPS18	TRMT112
LRPPRC	SETD3	RPS19	TRMT12
LRRC40	SEZ6L2	RPS2	TRMT13
LRRC47	SF1	RPS20	TRMT1L
LRRC59	SF3A1	RPS23	TRMT2A
LRRFIP1	SF3A2	RPS24	TRMT2B
LRRFIP2	SF3A3	RPS25	TRMT44
LSG1	SF3B1	RPS26	TRMT5
LSM1	SF3B2	RPS28	TRMT6
LSM14A	SF3B3	RPS3	TRMT61A
LSM14B	SF3B4	RPS3A	TRMT61B
LSM2	SF3B6	RPS4X	TRMU
LSM3	SFPQ	RPS5	TRNAU1AP
LTA4H	SH3GL1	RPS6	TRNT1
LTN1	SHMT2	RPS6KA3	TROVE2
LTV1	SIGIRR	RPS7	TRPT1
LUC7L	SKIV2L	RPS8	TRUB1
LUC7L2	SKIV2L2	RPS9	TRUB2
LUC7L3	SLBP	RPSA	TSEN15
LUZP1	SLC12A2	RPTOR	TSEN2
LYAR	SLC12A4	RRAS2	TSEN34
LYPLA1	SLC12A7	RRBP1	TSEN54
LYPLA2	SLC12A9	RRM1	TSFM
LYPLAL1	SLC16A1	RRP1	TSN
LZIC	SLC1A4	RRP12	TSNAX
LZTFL1	SLC1A5	RRP15	TSR1
MACF1	SLC25A3	RRP1B	TSR2
MAD1L1	SLC3A2	RRP36	TSR3
MAD2L1	SLC44A2	RRP8	TST
MAEA	SLC4A2	RRS1	TTF2
MAGEB2	SLC4A7	RSF1	TUFM
MAGED1	SLC6A15	RSL1D1	TUT1
MAGED2	SLC7A2	RSRC1	TXNL4A
MAGED4	SLC9A3R1	RSRC2	TXNL4B
MAGI3	SLFN11	RTCB	TYW1
MAGOHB	SLIRP	RTF1	TYW3
MAK16	SLK	RTN4	TYW5
MAN2B1	SLTM	RUFY1	U2AF1
MANF	SLU7	RUVBL1	U2AF1L4
MAP1B	SMAP	RUVBL2	U2AF2
MAP1LC3A	SMARCA4	RYBP	U2SURP
MAP1LC3B	SMARCA5	S100A10	UBA1
MAP1LC3B2	SMC1A	S100A11	UBA52
MAP1S	SMC2	S100A2	UBAP2
MAP2K1	SMC3	SACM1L	UBAP2L
MAP2K2	SMC4	SACS	UBTF
MAP2K3	SMNDC1	SAFB	UHMK1
MAP2K6	SMPD4	SAFB2	UNK
MAP3K4	SMU1	SARS	UNKL
MAP3K7	SNAPC4	SART1	UPF1
MAP4	SND1	SART3	UPF2
MAP4K4	SNRNP200	SBF1	UPF3A
MAP7D1	SNRNP27	SCAF1	UPF3B
MAP7D2	SNRNP40	SCAF11	URB1
MAP7D3	SNRNP70	SCAF4	URB2
MAPK1	SNRPA	SCAF8	URM1
MAPK14	SNRPA1	SCAMP3	USB1
MAPK3	SNRPB	SCRIB	USP10
MAPKAPK2	SNRPB2	SCRN1	USP39
MAPRE1	SNRPD1	SDAD1	UTP11L
MAPRE2	SNRPD2	SDCBP	UTP14A
MARK2	SNRPD3	SDE2	UTP14C
MARK3	SNRPG	SDHA	UTP15
MARS	SNU13	SEC13	UTP18
MASTL	SNW1	SEC16A	UTP20
MAT2A	SON	SEC23A	UTP23
MAT2B	SORL1	SEC23B	UTP3
MATR3	TPT1L	SEC23IP	UTP6
MAX	SPAG9	SEC24A	VARS
MBD3	SPATS2	SEC24B	VARS2
MBNL1	SPATS2L	SEC24C	VARSL
MCAM	SPCS2	SEC24D	WARS
MCM10	SPECC1L	SEC31A	WARS2
MCM2	SPEN	SEC61B	WBP4
MCM3	SPG20	SEC62	WDR12
MCM4	SPOUT1	SEC63	WDR3
MCM5	SPTAN1	SECISBP2	WDR36
MCM6	SPTBN1	SENP3	WDR4
MCM7	SPTY2D1	SEPTIN2	WDR43
MCMBP	SRBD1	SEPTIN7	WDR46
MCTS1	SRCAP	SERBP1	WDR5
MDC1	SREK1	SERPINB6	WDR61
MDH1	SRFBP1	SET	WDR83
MDH2	SRP14	SETD1A	WIBG
MDN1	SRP19	SETD2	WRAP53
ME1	SRP54	SETDB1	XAB2
ME2	SRP68	SF1	XPO1
MED1	SRP72	SF3A1	XPO4
MED12	SRP9	SF3B1	XPO5
MED15	SRPK1	SF3B2	XPO6
MED17	SRPK2	SF3B3	XPO7
MED20	SRPRA	SF3B4	XPOT
MED23	SRPRB	SFN	XRCC6
MED4	SRRM1	SFPQ	XRN1
MEMO1	SRRM2	SFSWAP	XRN2
MEPCE	SRRT	SGTA	YARS
MESDC2	SRSF1	SH3KBP1	YARS2
METAP1	SRSF10	SH3PXD2B	YBX1
METAP2	SRSF11	SHC1	YBX2
METTL1	SRSF12	SHKBP1	YBX3
METTL13	SRSF3	SHMT2	YRDC
METTL16	SRSF5	SIN3A	YTHDC1
METTL2A	SRSF6	SIPA1	YTHDC2
METTL3	SRSF7	SIPA1L1	YTHDF1
MFAP1	SRSF9	SIPA1L3	YTHDF2
MGA	SSB	SKIV2L	YTHDF3
MGEA5	SSBP1	SKP1	ZC3H10
MIA3	SSR1	SLAIN2	ZC3H11A
MICAL3	STAG2	SLC12A2	ZC3H12A
MICALL1	STARD9	SLC16A1	ZC3H12B
MID1	STAT3	SLC20A1	ZC3H12C
MIER1	STAU1	SLC25A13	ZC3H12D
MIF	STAU2	SLC25A3	ZC3H13
MINA	STIM1	SLC4A1AP	ZC3H14
MINPP1	STIP1	SLIRP	ZC3H15
MIOS	STOM	SLK	ZC3H18
MIR3654	STRAP	SLMAP	ZC3H3
MKI67	STRBP	SLTM	ZC3H4
MKI67IP	STT3A	SMAP	ZC3H6
MKLN1	SUB1	SMAP1	ZC3H7A
MKRN2	SUGP1	SMARCA2	ZC3H7B
MLF1IP	SUGP2	SMARCA4	ZC3H8
MLLT4	SUN1	SMARCA5	ZC3HAV1
MLTK	SUPT16H	SMARCC1	ZC3HAV1L
MMACHC	SUPT5H	SMARCC2	ZC3HC1
MMS19	SUPT6H	SMC1A	ZCCHC11
MMTAG2	SUPV3L1	SMC2	ZCCHC13
MNAT1	SURF2	SMC3	ZCCHC14
MOB1A	SURF6	SMC4	ZCCHC17
MOB4	SUSD5	SMCHD1	ZCCHC2
MOCS2	SYF2	SMG1	ZCCHC24
MON2	SYNCRIP	SMG8	ZCCHC3
MORC2	SYNE2	SMG9	ZCCHC5
MORC3	TACO1	SMN1	ZCCHC6
MORF4L1	TAF15	SMN2	ZCCHC7
MORF4L2	TAGLN	SMNDC1	ZCCHC8
MOV10	TAGLN2	SMPD4	ZCCHC9
MPHOSPH10	TAOK3	SMU1	ZCRB1
MPHOSPH6	TAP1	SND1	ZFC3H1
MPHOSPH8	TARBP2	SNRNP200	ZFP36
MPI	TARDBP	SNRNP27	ZFP36L1
MPP1	TARS	SNRNP70	ZFP36L2
MPP6	TATDN1	SNRPA	ZFR
MPRIP	TBC1D31	SNTB2	ZFR2
MPST	TBC1D9B	SNW1	ZGPAT
MRE11A	TBL2	SOAT1	ZMAT2
MRFAP1	TBL3	SON	ZMAT3
MRGBP	TBRG4	SOWAHC	ZMAT5
MRI1	TCEA1	SP100	ZNF106
MRPL1	TCERG1	SPAG5	ZNF239
MRPL38	TCF25	SPAG9	ZNF326
MRPL39	TCOF1	SPART	ZNF346
MRPS22	TCP1	SPATS2	ZNF385A
MRPS27	TDRD3	SPATS2L	ZNF473
MRPS31	TEFM	SPECC1	ZNF579
MRTO4	TEX10	SPECC1L	ZNF598
MSH2	TFAM	SPEN	ZNF622
MSH6	TFB1M	SPICE1	ZNF638
MSI1	TFB2M	SPTAN1	ZNF768
MSI2	TFRC	SPTBN2	ZNFX1
MSN	TGOLN2	SQOR	ZNHIT6
MST4	THADA	SQSTM1	ZRANB2
MSTO1	THOC2	SRCAP	ZRSR1
MTA1	THRAP3	SREK1	ZRSR2
MTA2	THUMPD1	SRM
MTA3	TIA1	SRP19
MTAP	TIAL1	SRP68
MTDH	TIMM44	SRP72
MTHFD1	TJP1	SRP9
MTHFD2	TKT	SRPK1
MTHFR	TLN1	SRRM1
MTIF3	TM9SF2	SRRM2
MTMR1	TM9SF3	SRRT
MTOR	TMA16	SRSF1
MTR	TMA7	SRSF10
MTRR	TMED10	SRSF11
MYBBP1A	TMEM106B	SRSF2
MYCBP2	TMEM131	SRSF3
MYH10	TMEM131L	SRSF4
MYH14	TMEM165	SRSF5
MYH9	TMEM214	SRSF6
MYL12B	TMEM237	SRSF7
MYL6	TMEM63B	SRSF9
MYO1B	TMEM87A	SSB
MYO1C	TMPO	SSRP1
MYO5A	TMSB4X	STAT1
MYO6	TMTC3	STAT6
MYO9B	TNPO1	STAU1
MYST3	TNPO3	STAU2
MZT2B	TNRC6B	STIP1
N4BP1	TOE1	STRAP
NAA10	TOP1	STRBP
NAA15	TOP2A	STRN
NAA16	TOP2B	STRN4
NAA20	TOP3B	STXBP4
NAA25	TOR4A	SUB1
NAA30	TP53	SUGP1
NAA35	TP53BP1	SUGP2
NAA38	TPBG	SUMO2
NAA40	TPM4	SUMO3
NAA50	TPP2	SUN1
NAAA	TPR	SUPT16H
NACA	TPX2	SUPT5H
NACC1	TRA2B	SUPT6H
NAE1	TRAM1	SUZ12
NAF1	TRAP1	SVIL
NAGK	TRIM25	SYMPK
NAGLU	TRIM26	SYNCRIP
NAMPT	TRIM28	SYNE2
NAMPTL	TRIM33	SYNRG
NANS	TRIM56	TAB2
NAP1L1	TRIO	TACC2
NAP1L4	TRIP12	TACC3
NAPA	TRIP6	TAF15
NARG2	TRMT1	TAGLN2
NARS	TRMT10C	TANC1
NASP	TRMT1L	TARBP1
NAT10	TRMT6	TARBP2
NBN	TRMT61A	TARDBP
NCAPD2	TRMT61B	TARS
NCAPD3	TRNAU1AP	TARS2
NCAPG	TROVE2	TASOR
NCAPG2	TRRAP	TASOR2
NCAPH	TRUB1	TBC1D15
NCAPH2	TRUB2	TBC1D2
NCBP1	TSFM	TBC1D4
NCDN	TSN	TBC1D5
NCK1	TSNAX	TBCD
NCKAP1	TSPYL1	TBL2
NCL	TSPYL5	TBL3
NCOR1	TSR1	TCAF1
NDC80	TSR3	TCEA1
NDE1	TTF1	TCERG1
NDNL2	TTF2	TCF20
NDRG1	TTK	TCF25
NDRG2	TTLL12	TCOF1
NDRG3	TTN	TCP1
NDUFA8	TUBA1C	TDRD3
NEK9	TUBB	TELO2
NELFA	TUFM	TEX10
NELFB	TWF2	TFG
NELFCD	TWISTNB	TGM2
NELFE	TXLNA	THADA
NEMF	TXLNG	THOC2
NF1	TXN	THOP1
NFATC2IP	TXNIP	THRAP3
NFKB1	TXNRD1	THUMPD1
NFRKB	U2AF1	THUMPD3
NFU1	U2AF2	TIA1
NGDN	U2SURP	TIAL1
NHLRC2	UBA1	TJP1
NHP2L1	UBA52	TJP2
NIF3L1	UBAP2	TK1
NIP30	UBAP2L	TKT
NIP7	UBE2L3	TLE3
NIPBL	UBE2O	TLN1
NIPSNAP3A	UBE2T	TLN2
NISCH	UBR1	TMA16
NIT2	UBR4	TMOD3
NKAP	UBR5	TMPO
NKRF	UBTF	TMX1
NKTR	UFL1	TNKS1BP1
NLN	UFM1	TNPO1
NMD3	UNK	TNPO2
NME1	UPF1	TNPO3
NME1	UPF2	TNRC6B
NME1-NME2	UPF3B	TNS3
NME2	URB1	TOE1
NME7	URB2	TOMM34
NMT1	USO1	TOMM70
NOB1	USP10	TONSL
NOC2L	USP24	TOP1
NOC3L	USP36	TOP2A
NOC4L	USP7	TOP2B
NOL10	USP8	TOP3A
NOL11	USP9X	TOPBP1
NOL6	UTP11	TP53BP1
NOL7	UTP14A	TP53BP2
NOL8	UTP15	TPI1
NOL9	UTP18	TPP2
NOLC1	UTP20	TPR
NOLC1	UTP23	TPT1
NOM1	UTP3	TPX2
NONO	UTP4	TRA2A
NOP14	UTP6	TRA2B
NOP16	VAMP7	TRAP1
NOP2	VAPA	TRIM24
NOP56	VAPB	TRIM25
NOP58	VARS	TRIM26
NOP9	VCL	TRIM27
NOSIP	VCP	TRIM28
NPC1	VDAC1	TRIM33
NPC2	VDAC2	TRIM56
NPEPPS	VDAC3	TRIO
NPLOC4	VIM	TRIP11
NPM1	VTA1	TRIP12
NPM3	WBP11	TRIP13
NRBP1	WDR1	TRIP6
NRD1	WDR3	TRIR
NRDE2	WDR33	TRMT1
NRF1	WDR36	TRMT10C
NSD1	WDR43	TRMT1L
NSF	WDR44	TRMT2A
NSFL1C	WDR46	TRRAP
NSMCE2	WDR6	TSC1
NSMCE4A	WDR75	TSC2
NSUN2	WNK1	TSN
NSUN5	XBP1	TSR1
NSUN6	XPO1	TTC37
NT5C	XPO5	TTI1
NT5C2	XPO7	TTK
NT5C3B	XPOT	TTLL12
NT5DC1	XRCC5	TUBA1C
NTMT1	XRCC6	TUBA4A
NTPCR	XRN1	TUBB
NUB1	XRN2	TUBB2A
NUBP1	YARS	TUBB4B
NUBP2	YARS2	TUBB6
NUCKS1	YBX1	TUBGCP2
NUDC	YBX2	TUBGCP3
NUDCD1	YBX3	TUBGCP6
NUDCD2	YKT6	TUFM
NUDCD3	YLPM1	TUFT1
NUDT11	YTHDC1	TUT4
NUDT15	YTHDC2	TWF1
NUDT21	YTHDF1	TXLNA
NUDT5	YTHDF2	TXLNG
NUDT9	YTHDF3	TXNDC5
NUF2	YWHAQ	TXNL1
NUFIP2	YWHAZ	TXNRD1
NUMA1	ZC3H10	TYMS
NUP107	ZC3H11A	U2AF1
NUP133	ZC3H13	U2AF2
NUP153	ZC3H14	U2SURP
NUP155	ZC3H15	UACA
NUP160	ZC3H18	UBA1
NUP188	ZC3H4	UBA2
NUP205	ZC3H7A	UBA6
NUP37	ZC3H7B	UBAP2
NUP43	ZC3H8	UBAP2L
NUP50	ZC3HAV1	UBE2M
NUP54	ZC3HAV1L	UBE2O
NUP62	ZCCHC11	UBE3A
NUP85	ZCCHC17	UBE4B
NUP88	ZCCHC24	UBR2
NUP93	ZCCHC3	UBR3
NUP98	ZCCHC6	UBR4
NUSAP1	ZCCHC7	UBR5
NUTF2	ZCCHC8	UBTF
NVL	ZCCHC9	UHRF1
NXF1	ZCRB1	UHRF2
NXN	ZDBF2	UNC45A
OAT	ZFC3H1	UNK
OBSL1	ZFP36L2	UPF1
OCRL	ZFR	UPF3B
ODF2	ZMAT5	UQCRC1
OGFOD1	ZMPSTE24	UQCRC2
OGFR	ZMYM4	URB1
OGT	ZMYND8	URB2
OLA1	ZNF106	USO1
ORC2	ZNF207	USP10
ORC5	ZNF277	USP14
ORC6	ZNF326	USP15
ORF1	ZNF346	USP24
OSBP	ZNF385A	USP34
OSBPL11	ZNF593	USP36
OSBPL1A	ZNF598	USP5
OSBPL3	ZNF622	USP7
OSBPL6	ZNF638	USP8
OSBPL9	ZNF668	USP9X
OSGEP	ZNF768	UTP14A
OSTF1	ZNF771	UTP15
OTUB1	ZNFX1	UTP18
OTUD4	ZRANB2	UTP20
OTUD5	ZW10	UTP6
OTUD6B		UTRN
OTUD7B		VAPA
OXCT1		VARS
OXR1		VARS2
OXSR1		VASP
P4HA1		VCL
P4HA2		VCP
P4HB		VCPIP1
PA2G4		VDAC1
PABPC1		VDAC2
PABPC3		VIRMA
PABPC4		VPS13C
PABPN1		VPS35
PACSIN2		VPS4A
PACSIN3		WAPL
PAF1		WARS
PAFAH1B1		WASF2
PAFAH1B2		WASHC5
PAFAH1B3		WBP11
PAICS		WDCP
PAIP1		WDFY3
PAK1		WDHD1
PAK1IP1		WDR1
PAK2		WDR11
PANK4		WDR18
PAPD5		WDR3
PAPOLA		WDR33
PAPSS1		WDR36
PAPSS2		WDR43
PARD3		WDR46
PARG		WDR5
PARK7		WDR6
PARN		WDR62
PARP1		WDR70
PARP2		WDR75
PARVA		WDR77
PATL1		WDR81
PAWR		WDR91
PAXBP1		WIZ
PAXIP1		WNK1
PBDC1		XAB2
PBK		XPNPEP1
PBRM1		XPO1
PBX2		XPO5
PCBD1		XPO7
PCBP1		XPOT
PCDH7		XRCC5
PCF11		XRCC6
PCGF6		XRN1
PCID2		XRN2
PCK2		YARS
PCM1		YBX1
PCMT1		YBX3
PCNA		YES1
PCNP		YLPM1
PCNT		YTHDC1
PCYT1A		YTHDC2
PDAP1		YTHDF1
PDCD10		YTHDF2
PDCD11		YTHDF3
PDCD2		YWHAB
PDCD2L		YWHAE
PDCD4		YWHAG
PDCD5		YWHAQ
PDCD6		YWHAZ
PDCD6IP		ZC3H11A
PDCL		ZC3H13
PDCL3		ZC3H14
PDE12		ZC3H15
PDE4DIP		ZC3H18
PDE6D		ZC3H4
PDHB		ZC3H7A
PDIA3		ZC3H7B
PDIA4		ZC3H8
PDIA6		ZC3HAV1
PDLIM1		ZCCHC3
PDLIM3		ZCCHC8
PDLIM5		ZFC3H1
PDS5A		ZFP91
PDS5B		ZFR
PDXDC1		ZMYM2
PDXK		ZMYM3
PDXP		ZMYM4
PEBP1		ZMYND8
PEF1		ZNF106
PELO		ZNF185
PEPD		ZNF207
PES1		ZNF318
PEX19		ZNF326
PEX5		ZNF579
PFAS		ZNF598
PFDN2		ZNF622
PFDN5		ZNF638
PFDN6		ZNF687
PFKL		ZNFX1
PFKM		ZRANB2
PFKP		ZW10
PFN1		ZYX
PFN2		ZZEF1
PGAM1
PGD
PGK1
PGLS
PGM1
PGM2
PGM3
PGP
PGRMC1
PHACTR4
PHAX
PHC2
PHF10
PHF14
PHF3
PHF5A
PHF6
PHF8
PHGDH
PHKA1
PHPT1
PI4KA
PI4KB
PIAS4
PIBF1
PICALM
PICK1
PIK3C2A
PIK3R4
PIKFYVE
PIN1
PIN4
PINX1
PIP4K2C
PIR
PITHD1
PITPNB
PITRM1
PKM
PKN1
PKN2
PLA2G4A
PLAA
PLBD2
PLCB3
PLCG1
PLD3
PLEC
PLIN3
PLK1
PLOD1
PLOD2
PLOD3
PLS1
PLS3
PM20D2
PMF1
PML
PMM2
PMPCA
PMPCB
PMVK
PNN
PNO1
PNP
POFUT1
POFUT2
POGZ
POLA1
POLA2
POLD1
POLD2
POLD3
POLDIP2
POLDIP3
POLE
POLE3
POLR1A
POLR1B
POLR1C
POLR1D
POLR2A
POLR2B
POLR2C
POLR2E
POLR3A
POLR3B
POLR3C
POLR3D
POLR3E
POLR3G
POMP
POP1
POP4
POU2F1
POU2F3
PPA1
PPA2
PPAN
PPAT
PPFIA1
PPFIBP1
PPIA
PPIB
PPID
PPIE
PPIF
PPIG
PPIH
PPIL1
PPIL2
PPIL4
PPIP5K2
PPM1B
PPM1E
PPM1F
PPM1G
PPME1
PPP1CA
PPP1CB
PPP1R10
PPP1R12A
PPP1R14B
PPP1R7
PPP1R8
PPP1R9B
PPP2CA
PPP2R1A
PPP2R1B
PPP2R2A
PPP2R4
PPP2R5C
PPP2R5D
PPP2R5E
PPP3CA
PPP4C
PPP4R1
PPP4R2
PPP5C
PPP6C
PPP6R3
PPT1
PPT2
PPWD1
PQBP1
PRC1
PRCC
[truncated: 1,102 more rows]
