# Supplementary material for: hnRNP H/F drive RNA G-quadruplex-mediated translation linked to genomic instability and therapy resistance in glioblastoma
Source: Nat Commun. 2020 May 27;11:2661. doi: 10.1038/s41467-020-16168-x (PMC7253433; doi:10.1038/s41467-020-16168-x)
Supplement: Supplementary file 6 — Supplementary Data 3 [file 41467_2020_16168_MOESM6_ESM.xlsx]

## Sheet: CLIP PGQ
hnRNPs	region	CLIP sites	PGQ all G scores				PGQ-hi - G-score >= 19
			CLIP sites with >= 1 PGQ	CLIP PGQ / CLIP Total	Fold enrichment relative to background	PGQs/Mb	CLIP sites with >= 1 PGQ	CLIP PGQ / CLIP Total	Fold enrichment relative to background	P-value (-log10, Two-sided fisher's Exact Test with Benjamini-Hochberg multiple testing adjustment)	PGQs/Mb
hnRNPF	5UTR	155	59	0.380645	2.60181	5.57	37	0.23871	5.69713	38.805	3.49
hnRNPF	CDS	675	188	0.278519	1.90375	5.13	81	0.12	2.86396	9.886	2.21
hnRNPF	3UTR	721	136	0.188627	1.28932	4.19	56	0.0776699	1.8537	3.039	1.73
hnRNPH	5UTR	9898	8672	0.876137	5.98863	818.76	7458	0.753486	17.9829	265.916	704.15
hnRNPH	CDS	8683	7399	0.852125	5.8245	201.83	6023	0.693654	16.555	229.011	164.3
hnRNPH	3UTR	20675	15924	0.770206	5.26456	491.01	12877	0.62283	14.8647	189.689	397.06
background		10000	1463	0.1463			419	0.0419
