# Supplementary material for: hnRNP H/F drive RNA G-quadruplex-mediated translation linked to genomic instability and therapy resistance in glioblastoma
Source: Nat Commun. 2020 May 27;11:2661. doi: 10.1038/s41467-020-16168-x (PMC7253433; doi:10.1038/s41467-020-16168-x)
Supplement: Supplementary file 8 — Source Data [file 41467_2020_16168_MOESM8_ESM.xlsx]

## Sheet: Fig 1d
Figure 1d
Western blot

## Sheet: Fig 1e
	DHX36
	Replicate 1	Replicate 2	Replicate 3	Mean	SEM	pvalue
7dG/WT	0.433699	0.00259249	0	0.15	0.14	0.02675
Mut/WT	0.287863	0	0.0144806	0.1	0.09	0.01097
7dG/Mut						0.453
	DHX9
	Replicate 1	Replicate 2	Replicate 3	Mean	SEM	pvalue
7dG/WT	0.319268	0.362708	0.629604	0.44	0.1	0.02847
Mut/WT	0.500502	0.667603	0.0142436	0.39	0.2	0.04126
7dG/Mut						0.8132
	DDX3
	Replicate 1	Replicate 2	Replicate 3	Mean	SEM	pvalue
7dG/WT	0.077397	0.0450358	0.425517	0.18	0.12	0.02147
Mut/WT	0.235098	0.108164	0.370707	0.24	0.08	0.009313
7dG/Mut						0.4626
	LARP1
	Replicate 1	Replicate 2	Replicate 3	Mean	SEM	pvalue
7dG/WT	0.238929	0.408051	0.326005	0.32	0.05	0.005182
Mut/WT	0.338004	0.458915	0.254072	0.35	0.06	0.008271
7dG/Mut						0.6603
	hnRNP H/F
	Replicate 1	Replicate 2	Replicate 3	Replicate 4	Replicate 5	Mean	SEM	pvalue
7dG/WT	1.42977	1.57797	3.63813	5.41283	4.39526	3.29	0.78	0.04289
Mut/WT	0.57207	0.151762	0.0770343	0.311474	0.726665	0.37	0.12	0.006924
7dG/Mut								0.02007
	KSRP
	Replicate 1	Replicate 2	Replicate 3	Mean	SEM	pvalue
7dG/WT	3.14166	2.15221	2.26513	2.51967	0.3127	0.03974
Mut/WT	1.8687	0.84349	1.03538	1.24919	0.314668	0.511
7dG/Mut						0.0003916

## Sheet: Fig 1f
Figure 1f
Western blot									Quantification
									data1
											hnRNP H/F/hnRNP I	cPDS/NT
									WT	NT	0.400506	1
									WT	cPDS	0.19371	0.483663
									7dG	NT	4.01973	1
									7d	cPDS	6.7283	1.67382
									Mut	NT	0.0742514	1
									Mut	cPDS	0.0379685	0.511351
									data2
											hnRNP H/F/hnRNP I	cPDS/NT
									WT	NT	0.163795	1
									WT	cPDS	0.0891388	0.544209
									7d	NT	12.7182	1
									7d	cPDS	10.2761	0.807982
									mut	NT	0	#DIV/0!
									mut	cPDS	0	#DIV/0!
									data3
											hnRNP H/F/hnRNP I	cPDS/NT
									WT	NT	0.159078	1
									WT	cPDS	0.0406825	0.25574
									7d	NT	7.30474	1
									7d	cPDS	11.6943	1.60092
									mut	NT	0	#DIV/0!
									mut	cPDS	0	#DIV/0!
											Mean	SEM	pvalue
									WT	NT	1	0
									WT	cPDS	0.427871	0.0878223	0.02276
									7dG	NT	1	0
									7dG	cPDS	1.36091	0.277263	0.3228

## Sheet: Fig 2a
Figure 2a

## Sheet: Fig 2b
Figure 2b

## Sheet: Fig 2c
Figure 2c
(i)

## Sheet: Fig 3a
Figure 3a
DO 254nm
U87 siCTR	U87 siHF
0.9189	1.0801
0.9189	1.1045
0.9238	1.0703
0.9238	1.0654
0.9189	1.0801
0.9189	1.0703
0.9287	1.0654
0.9189	1.0703
0.9238	1.0703
0.9238	1.0752
0.9287	1.0654
0.9189	1.0703
0.9238	1.0703
0.9189	1.0654
0.9238	1.0654
0.9238	1.0703
0.9189	1.0703
0.9238	1.0703
0.9287	1.0752
0.9189	1.0654
0.9189	1.0752
0.9189	1.0752
0.9189	1.0703
0.9238	1.0703
0.9238	1.0752
0.9238	1.0703
0.9141	1.0703
0.9287	1.0703
0.9287	1.0752
0.9287	1.0654
0.9238	1.0752
0.9189	1.0654
0.9141	1.0654
0.9238	1.0654
0.9238	1.0801
0.9189	1.0703
0.9189	1.0752
0.9287	1.0703
0.9287	1.0752
0.9189	1.0752
0.9141	1.0703
0.9287	1.0654
0.9189	1.0703
0.9189	1.0605
0.9238	1.0752
0.9287	1.0703
0.9189	1.0703
0.9287	1.0703
0.9238	0.9531
0.9238	1.0703
0.9189	1.0703
0.9189	1.0703
0.9189	1.0752
0.9189	1.0703
0.9287	1.168
0.9043	1.0459
0.9238	1.0508
0.9238	1.0508
0.9238	1.0557
0.9189	1.0459
0.9189	1.0508
0.9287	1.0557
0.9189	1.0459
0.9238	1.0508
0.9189	1.0508
0.9238	1.0508
0.9238	1.0459
0.9238	1.0557
0.9238	1.0557
0.9238	1.0557
0.9189	1.0508
0.9189	1.0508
0.9238	1.0459
0.9189	1.0508
0.9287	1.0459
0.9141	1.0508
0.9238	1.0508
0.9287	1.0459
0.9189	1.0508
0.9189	1.0508
0.9189	1.0508
0.9189	1.0508
0.9189	1.0557
0.9189	1.0557
0.9238	1.0557
0.9189	1.0557
0.9287	1.0605
0.9336	1.0459
0.9287	1.0508
0.9189	1.0508
0.9238	1.0508
0.9189	1.0508
0.9238	1.0508
0.9287	1.0459
0.9287	1.0508
0.9287	1.0508
0.9287	1.0557
0.9238	1.085
0.9238	1.0557
0.9287	1.0557
0.9287	1.0557
0.9287	1.0557
0.9287	1.0508
0.9336	1.0508
0.9287	1.0508
0.9385	1.0508
0.9385	1.0557
0.9336	1.0459
0.9336	1.0508
0.9287	1.0557
0.9531	0.9336
1.0215	1.1533
1.2363	1.0557
1.627	1.0508
1.8467	1.0557
1.9541	1.0557
2.0371	1.0557
2.1055	1.0508
2.1494	1.0459
2.1787	1.0508
2.2275	1.1387
2.252	1.0508
2.2813	1.0508
2.2959	1.0508
2.3154	1.0508
2.3545	1.0508
2.3545	1.0508
2.3789	1.0508
2.3984	1.0508
2.3984	1.0508
2.4229	1.0557
2.4229	1.0508
2.4277	1.0459
2.4473	1.0557
2.457	1.0508
2.457	1.0557
2.4766	1.0557
2.4863	1.0508
2.4814	1.0508
2.4863	1.0557
2.501	1.0508
2.501	1.0508
2.4961	1.0557
2.5107	1.0508
2.5059	1.0557
2.5059	1.0654
2.5059	1.0557
2.5205	1.0508
2.5205	1.0508
2.5156	1.0508
2.5107	1.0508
2.5059	1.0557
2.4912	1.0459
2.4961	1.0508
2.4814	1.0557
2.4619	1.0508
2.4668	1.0557
2.4473	1.0557
2.4277	1.0557
2.4131	1.0557
2.3838	1.0605
2.3447	1.0703
2.3154	1.0801
2.2813	1.0898
2.2568	1.1045
2.2178	1.2559
2.1787	1.4316
2.1348	1.8
2.0859	1.959
2.0322	2.0859
1.9932	2.1787
1.9443	2.17
1.9053	2.1738
1.8809	2.2
1.8467	2.3789
1.7979	2.3936
1.749	2.4277
1.7051	2.457
1.6611	2.4814
1.627	2.4961
1.5928	2.5107
1.5732	2.5303
1.5391	2.5547
1.5146	2.5645
1.4854	2.5742
1.4512	2.584
1.3682	2.5986
1.3975	2.6084
1.373	2.6133
1.29	2.6279
1.3389	2.6328
1.334	2.6377
1.3291	2.6426
1.3096	2.64
1.2949	2.6621
1.2803	2.6572
1.2656	2.6572
1.2461	2.6523
1.2217	2.6572
1.2119	2.6475
1.2021	2.6328
1.1924	2.623
1.1826	2.6133
1.1777	2.5889
1.1729	2.5693
1.1582	2.5596
1.1436	2.5156
1.124	2.501
1.1191	2.4717
1.1094	2.4326
1.1045	2.3887
1.1094	2.3203
1.0996	2.2813
1.0898	2.2422
1.0801	2.2031
1.0703	2.1641
1.0654	2.1152
1.0605	2.0762
1.0557	2.0273
1.0459	1.9639
1.0508	1.9102
1.0508	1.876
1.041	1.8516
1.041	1.8271
1.0361	1.793
1.0313	1.7539
1.0313	1.7197
1.0313	1.6855
1.0215	1.6465
1.0215	1.6221
1.0264	1.5977
1.0264	1.5635
1.0215	1.5439
1.0166	1.5195
1.0117	1.5
1.0117	1.4658
1.0166	1.4658
1.0166	1.4463
1.0215	1.4268
1.0166	1.4121
1.0068	1.3877
0.9971	1.373
0.9922	1.3584
0.9971	1.3535
0.9922	1.3438
0.9922	1.334
0.9971	1.3145
0.9922	1.3047
0.9873	1.2949
0.9922	1.2803
0.9873	1.2803
0.9727	1.2705
0.9824	1.2607
0.9824	1.2607
0.9775	1.2607
0.9824	1.2559
0.9727	1.2412
0.9775	1.2266
0.9775	1.2217
0.9678	1.2217
0.9678	1.2217
0.9629	1.2217
0.9678	1.207
0.9629	1.2021
0.9678	1.207
0.9678	1.207
0.9678	1.1924
0.9678	1.1924
0.9678	1.1826
0.9678	1.1387
0.9678	1.1826
0.9727	1.1826
0.9678	1.1777
0.9678	1.1777
0.9629	1.1729
0.9629	1.168
0.9678	1.1631
0.9678	1.1631
0.9678	1.1533
0.9775	1.1582
0.9775	1.1533
0.9775	1.1533
0.9873	1.1582
0.9873	1.1484
0.9971	1.1533
1.002	1.1484
1.0068	1.1533
1.0068	1.1484
1.0166	1.1387
1.0215	1.1436
1.0264	1.1436
1.0264	1.1338
1.0508	1.1338
1.0361	1.1289
1.0361	1.1289
1.0361	1.1338
1.041	1.11
1.0361	1.1289
1.0459	1.1338
1.041	1.124
1.0459	1.124
1.0459	1.124
1.041	1.1191
1.0459	1.1143
1.0459	1.1143
1.041	1.1143
1.0459	1.1191
1.0361	1.124
1.041	1.1143
1.0459	1.1143
1.0459	1.1143
1.0459	1.1143
1.0361	1.1094
1.0361	1.1094
1.0313	1.1143
1.0313	1.1191
1.0264	1.1143
1.0264	1.124
1.0264	1.124
1.0264	1.124
1.0264	1.0898
1.0215	1.1289
1.0166	1.1338
1.0166	1.1338
1.0117	1.1436
0.9922	1.1436
1.0068	1.1484
1.0117	1.1533
1.0068	1.1631
0.9971	1.1631
1.002	1.168
1.002	1.1729
0.9922	1.168
0.9971	1.1826
0.9971	1.1777
0.9971	1.1826
0.9971	1.1875
0.9971	1.1875
1.002	1.1875
1.002	1.1826
0.9971	1.1826
1.002	1.1875
1.002	1.1826
1.0068	1.1826
1.0117	1.1875
1.0068	1.1826
1.0166	1.1826
1.0117	1.1826
1.0166	1.1826
1.0117	1.1826
1.0215	1.1777
1.0264	1.1826
1.0264	1.1729
1.0361	1.168
1.0361	1.1729
1.041	1.168
1.0459	1.1631
1.0508	1.1631
1.0557	1.16
1.0605	1.1582
1.0654	1.1582
1.085	1.1582
1.085	1.1436
1.0996	1.1582
1.1094	1.1533
1.1094	1.1533
1.1143	1.1533
1.124	1.1387
1.124	1.1436
1.1387	1.1436
1.1436	1.1436
1.1484	1.1436
1.1533	1.1484
1.1533	1.1387
1.1533	1.1436
1.1533	1.1436
1.1533	1.1436
1.1582	1.1484
1.1533	1.1484
1.1533	1.1484
1.1484	1.1436
1.1484	1.1484
1.1436	1.1582
1.1338	1.1533
1.1289	1.1533
1.1289	1.168
1.124	1.1729
1.124	1.1777
1.1094	1.1826
1.1045	1.1826
1.0947	1.1924
1.0752	1.1973
1.0801	1.2021
1.0801	1.2168
1.0703	1.2217
1.0654	1.2363
1.0605	1.2461
1.0459	1.251
1.041	1.251
1.0313	1.2607
1.0264	1.2705
1.0166	1.2852
1.0117	1.2949
1.0117	1.3096
1.0068	1.3193
0.9727	1.334
0.9971	1.3438
0.9922	1.3438
0.9922	1.3486
0.9922	1.3584
0.9824	1.373
0.9824	1.3779
0.9873	1.3779
0.9824	1.3828
0.9873	1.3828
0.9873	1.3877
0.9922	1.3828
0.9824	1.3877
0.9873	1.3828
0.9922	1.3779
0.9971	1.37
1.0068	1.37
1.0068	1.373
1.0166	1.373
1.0313	1.3535
1.0361	1.3633
1.0508	1.3584
1.0557	1.3584
1.0654	1.3486
1.0605	1.3389
1.0752	1.334
1.0752	1.3193
1.0801	1.3145
1.0801	1.3096
1.0654	1.2998
1.0654	1.2949
1.0752	1.29
1.0654	1.29
1.0703	1.2803
1.0703	1.2656
1.0703	1.2607
1.0654	1.2559
1.0605	1.2412
1.0557	1.2314
1.0508	1.2266
1.0361	1.2217
1.0313	1.2168
1.0264	1.2168
1.0166	1.2021
1.0117	1.2021
1.0068	1.2021
0.9971	1.1924
0.9922	1.1973
0.9922	1.1973
0.9873	1.1924
0.9727	1.1973
0.9727	1.207
0.9678	1.2119
0.9629	1.2217
0.9629	1.2266
0.9531	1.2363
0.9531	1.251
0.9531	1.2607
0.9482	1.2656
0.9482	1.2754
0.9434	1.2705
0.9434	1.2949
0.9434	1.2998
0.9531	1.3145
0.9434	1.3145
0.9385	1.3193
0.9336	1.3193
0.9385	1.3193
0.9336	1.3145
0.9238	1.3145
0.9336	1.3096
0.9287	1.2998
0.9287	1.2998
0.9336	1.2852
0.9287	1.2803
0.9287	1.2754
0.9141	1.2705
0.9238	1.27
0.9189	1.2559
0.9189	1.2559
0.9189	1.251
0.9189	1.2314
0.9189	1.2266
0.9189	1.2168
0.9189	1.2119
0.9141	1.2021
0.9141	1.1875
0.9092	1.1875
0.9092	1.1826
0.9141	1.1729
0.9092	1.1631
0.9092	1.1631
0.8994	1.1582
0.9043	1.1533
0.9092	1.1631
0.8994	1.1436
0.9043	1.1436
0.9043	1.1436
0.9043	1.1338
0.9043	1.1387
0.9043	1.124
0.9092	1.124
0.9043	1.124
0.9043	1.124
0.8945	1.1143
0.9043	1.1143
0.9043	1.1094
0.9043	1.1143
0.8945	1.1094
0.8994	1.1045
0.8945	1.1045
0.8945	1.085
0.8994	1.0996
0.8945	1.0996
0.8994	1.0947
0.8945	1.0947
0.8994	1.0898
0.8945	1.0898
0.8994	1.0801
0.8896	1.085
0.8945	1.085
0.8994	1.085
0.8994	1.0801
0.8994	1.0801
0.8945	1.0801
0.8994	1.0752
0.9043	1.0801
0.9043	1.0752
0.9238	1.0703
0.9189	1.0703
0.9287	1.0654
0.9385	1.0654
0.9434	1.0654
0.9482	1.065
0.958	1.0703
0.9678	1.0654
0.9727	1.0605
0.9775	1.0605
0.9824	1.0605
0.9824	1.06
0.9873	1.0605
0.9824	1.0605
0.9824	1.0605
0.9824	1.0557
0.9824	1.0605
0.9678	1.0557
0.9727	1.0557
0.9727	1.0557
0.9678	1.0508
0.958	1.0508
0.9531	1.0459
0.9434	1.0508
0.9482	1.0508
0.9434	1.0508
0.9434	1.0459
0.9287	1.0508
0.9434	1.0459
0.9287	1.0508
0.9238	1.041
0.9287	1.0459
0.9189	1.0508
0.9141	1.0459
0.9189	1.0508
0.92	1.0557
0.9092	1.0557
0.9141	1.0654
0.9189	1.0654
0.9141	1.0703
0.9141	1.0752
0.9189	1.0801
0.9189	1.085
0.9141	1.0947
0.9092	1.0996
0.9092	1.0996
0.9092	1.0996
0.9092	1.1045
0.9043	1.1045
0.9043	1.124
0.9043	1.1045
0.9043	1.1045
0.8896	1.0996
0.9043	1.0898
0.9043	1.0947
0.8994	1.0947
0.9092	1.0947
0.9043	1.0752
0.8994	1.085
0.9043	1.0898
0.8896	1.0752
0.8945	1.0703
0.8945	1.0654
0.8994	1.0703
0.8945	1.0605
0.8945	1.0557
0.8945	1.0508
0.9092	1.0508
0.8994	1.0508
0.8945	1.0508
0.8994	1.0459
0.8994	1.0508
0.9043	1.0508
0.9043	1.0508
0.9092	1.0459
0.9092	1.0459
0.9141	1.0459
0.9092	1.0508
0.9287	1.0459
0.9482	1.0459
0.9482	1.0459
0.9482	1.0459
0.958	1.0508
0.9678	1.0508
0.9775	1.0459
0.9922	1.0508
0.9971	1.0459
1.0068	1.0508
1.0166	1.0508
1.0068	1.0508
1.0068	1.0459
1.0068	1.0361
1.0068	1.041
1.0068	1.041
1.0068	1.0459
0.9971	1.0459
0.9922	1.041
0.9824	1.041
0.9873	1.04
0.9727	1.0361
0.9727	1.0361
0.9727	1.0361
0.9531	1.0459
0.9531	1.0361
0.9531	1.041
0.9434	1.0361
0.9336	1.0313
0.9336	1.0361
0.9287	1.0361
0.9336	1.0361
0.9287	1.0313
0.9287	1.0361
0.9238	1.0361
0.9238	1.0361
0.9189	1.0361
0.9238	1.0313
0.9189	1.0361
0.9092	1.041
0.9141	1.0361
0.9189	1.0459
0.9092	1.0508
0.9092	1.0557
0.9092	1.0557
0.9092	1.0654
0.9141	1.0654
0.9092	1.085
0.9092	1.0898
0.9043	1.0947
0.9092	1.1045
0.9043	1.1045
0.9043	1.1045
0.9092	1.1094
0.9092	1.1143
0.9092	1.1143
0.9189	1.1191
0.9238	1.1143
0.9287	1.1143
0.9238	1.0996
0.9336	1.0996
0.9482	1.0947
0.958	1.0947
0.9727	1.0898
0.9873	1.085
1.002	1.0752
1.0068	1.0752
1.0117	1.0654
1.0166	1.0654
1.0215	1.0654
1.0264	1.06
1.0313	1.0654
1.0264	1.0654
1.0166	1.0605
1.0117	1.0557
1.002	1.0508
1.002	1.0508
1.002	1.0459
0.9971	1.0459
0.9922	1.0459
0.9873	1.0459
0.9824	1.0459
0.9629	1.0459
0.9531	1.0459
0.9531	1.041
0.9385	1.0361
0.9434	1.0459
0.9434	1.041
0.9434	1.0361
0.9336	1.041
0.9287	1.0361
0.9287	1.0313
0.9336	1.0361
0.9238	1.0361
0.9189	1.0361
0.9238	1.041
0.9238	1.0361
0.9238	1.041
0.9238	1.041
0.9189	1.0459
0.9238	1.0508
0.9385	1.0605
0.9385	1.0654
0.9434	1.0703
0.9385	1.085
0.9434	1.0898
0.9482	1.0996
0.9629	1.1094
0.9727	1.1143
0.9873	1.1191
1.0068	1.124
1.0068	1.124
1.0166	1.1289
1.0215	1.124
1.0264	1.124
1.0264	1.1191
1.0264	1.1143
1.0264	1.1143
1.0264	1.1094
1.0166	1.1045
1.0117	1.0996
0.9971	1.085
1.002	1.0752
0.9922	1.0703
0.9824	1.0703
0.9727	1.0654
0.9678	1.0605
0.958	1.0557
0.9482	1.0605
0.9482	1.0508
0.9482	1.0459
0.9434	1.0508
0.9434	1.0459
0.9434	1.041
0.9385	1.0508
0.9434	1.0508
0.9482	1.0459
0.9482	1.0459
0.9482	1.0459
0.9482	1.0459
0.9531	1.0508
0.958	1.0508
0.9678	1.0508
0.9678	1.0557
0.9775	1.0605
0.9873	1.0654
0.9922	1.0654
1.0117	1.0801
1.0117	1.0898
1.0117	1.0996
1.0264	1.1045
1.0264	1.1143
1.0264	1.124
1.0215	1.124
1.0166	1.1338
1.002	1.1387
1.002	1.1338
0.9971	1.1338
0.9824	1.1289
0.9727	1.124
0.9775	1.1143
0.9727	1.1045
0.9678	1.1045
0.9629	1.0996
0.9629	1.0947
0.958	1.0801
0.9629	1.0752
0.9678	1.0654
0.9727	1.0654
0.9727	1.0605
0.9775	1.0605
0.9824	1.0557
0.9922	1.0605
0.9971	1.0508
1.0068	1.0605
1.0117	1.0605
1.0117	1.0557
1.0117	1.0703
1.0166	1.0752
1.0117	1.0801
1.0166	1.085
1.0068	1.085
0.9971	1.0898
0.9922	1.1045
0.9873	1.1094
0.9775	1.1143
0.9727	1.1289
0.9775	1.1289
0.9678	1.1338
0.9824	1.1338
0.9824	1.1289
0.9873	1.1289
0.9922	1.124
0.9922	1.124
1.002	1.1094
1.0068	1.1143
1.002	1.1045
1.0068	1.0947
1.0068	1.0898
1.0068	1.0801
1.0068	1.0801
1.0068	1.0752
0.9971	1.0752
0.9922	1.0752
0.9922	1.0752
0.9873	1.085
0.9873	1.085
0.9873	1.0898
0.9922	1.0996
0.9922	1.1045
0.9922	1.1045
0.9971	1.1094
0.9922	1.1191
0.9971	1.1289
0.9971	1.1338
0.9873	1.124
0.9824	1.1289
0.9922	1.124
0.9775	1.124
0.9873	1.1143
0.9873	1.1094
0.9824	1.1094
0.9873	1.0947
0.9873	1.0898
0.9775	1.0947
0.9824	1.0898
0.9873	1.0947
0.9824	1.0947
0.9824	1.0996
0.9775	1.1045
0.9727	1.1045
0.9727	1.1143
0.9678	1.1191
0.9678	1.124
0.9678	1.124
0.9678	1.124
0.9678	1.1191
0.9678	1.1191
0.9678	1.1191
0.958	1.1143
0.9629	1.1094
0.9678	1.1045
0.958	1.1094
0.9629	1.1094
0.9727	1.1045
0.958	1.1094
0.9531	1.1143
0.9482	1.1094
0.9434	1.1094
0.9482	1.1094
0.9482	1.1143
0.9482	1.1094
0.9434	1.1045
0.9482	1.1094
0.9434	1.0996
0.9434	1.1045
0.9482	1.1094
0.9434	1.1094
0.9385	1.1045
0.9287	1.1045
0.9434	1.0996
0.9385	1.1045
0.9336	1.1045
0.9336	1.0996
0.9336	1.1045
0.9336	1.1045
0.9336	1.0947
0.9287	1.0996
0.9336	1.0996
0.9287	1.0898
0.9238	1.0996
0.9238	1.0947
0.9287	1.0898
0.9287	1.0898
0.9238	1.0947
0.9238	1.0947
0.9238	1.0947
0.9189	1.0898
0.9189	1.085
0.9092	1.085
0.9141	1.085
0.8994	1.085
0.9141	1.085
0.8994	1.085
0.9189	1.085
0.9092	1.085
0.9043	1.0752
0.9043	1.0801
0.9092	1.0752
0.9043	1.0703
0.9043	1.0752
0.9092	1.0752
0.9092	1.0703
0.9043	1.0752
0.9043	1.0752
0.8945	1.0752
0.8994	1.0654
0.8945	1.0703
0.8994	1.0654
0.8994	1.0654
0.8945	1.0703
0.9043	1.0654
0.8994	1.0654
0.8896	1.0654
0.9043	1.0654
0.9092	1.0654
0.9092	1.0605
0.9092	1.0605
0.9141	1.0654
0.9092	1.0605
0.9141	1.0557
0.9189	1.0508
0.9141	1.0605
0.9092	1.0508
0.9092	1.0557
0.9092	1.0557
0.9092	1.0557
0.9043	1.0508
0.9043	1.05
0.9043	1.0508
0.9043	1.0508
0.9092	1.0459
0.8994	1.0459
0.8945	1.0508
0.8896	1.0459
0.8945	1.0459
0.8945	1.041
0.8945	1.0459
0.8945	1.0459
0.8994	1.0459
0.9043	1.041
0.9043	1.0459
0.8945	1.041
0.8848	1.0361
0.8799	1.041
0.8848	1.041
0.8896	1.041
0.8848	1.041
0.875	1.041
0.8701	1.041
0.875	1.0459
0.875	1.0459
0.8799	1.0508
0.875	1.0508
0.8799	1.0605
0.8799	1.0508
0.875	1.0508
0.8799	1.0459
0.8799	1.0459
0.875	1.0459
0.8799	1.0508
0.8799	1.0459
0.875	1.0459
0.8799	1.0459
0.8799	1.0459
0.875	1.0459
0.8799	1.0361
0.8799	1.0313
0.8799	1.041
0.8799	1.041
0.875	1.0313
0.8896	1.041
0.875	1.0557
0.8799	1.0605
0.8799	1.0605
0.9141	1.0508
0.8848	1.0459
0.8848	1.041
0.875	1.0459
0.8701	1.0361
0.8799	1.0313
0.8799	1.0313
0.8848	1.0313
0.8799	1.0313
0.8799	1.0313
0.8799	1.0313
0.8799	1.0215
0.8848	1.0264
0.8848	1.0166
0.8799	1.0215
0.8896	1.0264
0.8799	1.0215
0.8848	1.0215
0.8896	1.0264
0.8896	1.0264
0.8896	1.0215
0.8848	1.0166
0.8896	1.0264
0.8896	1.0264

## Sheet: Fig 3d
Figure 3d
		MECP2
		Replicate1		Replicate2		Replicate3		Moyenne	Ecart type	Pvalue
		Measure1	Measure2	Measure1	Measure2	Measure1	Measure2
NT	IgG	1	1	1	1	1	1	1	0
	BG4	1.13533	1.45285	1.08703	0.875759	1.14908	0.888925	1.09816	0.0862444	0.2948
cPDS	IgG	1	1	1	1	1	1	1	0
	BG4	1.99574	1.6587	1.23768	1.40594	1.39616	1.1535	1.47462	0.125909	0.0131
		VEGF
		Replicate1		Replicate2		Replicate3		Moyenne	Ecart type	Pvalue
		Measure1	Measure2	Measure1	Measure2	Measure1	Measure2
NT	IgG	1	1	1	1	1	1	1	0
	BG4	1.31923	1.29082	0.963284	0.909501	1.23847	0.881371	1.10045	0.0829514	0.2838
cPDS	IgG	1	1	1	1	1	1	1	0
	BG4	2.5872	2.67265	1.60252	1.84305	1.65144	1.40594	1.96047	0.219462	0.0072
		USP1
		Replicate1		Replicate2		Replicate3		Moyenne	Ecart type	Pvalue
		Measure1	Measure2	Measure1	Measure2	Measure1	Measure2
NT	IgG	1	1	1	1	1	1	1	0
	BG4	1.07901	1.45655	1.15	1.08	1.07	1.01	1.14093	0.065681	0.1731
cPDS	IgG	1	1	1	1	1	1	1	0
	BG4	1.98093	1.99913	1.70969	1.45	1.86	1.79	1.79829	0.0830117	0.0002
		BABAM1
		Replicate1		Replicate2		Replicate3		Moyenne	Ecart type	Pvalue
		Measure1	Measure2	Measure1	Measure2	Measure1	Measure2
NT	IgG	1	1	1	1	1	1	1	0
	BG4	1.06134	1.58806	2.57632	4.00491	0.671052	0.54	1.74028	0.544535	0.2320
cPDS	IgG	1		1	1	1	1	1	0
	BG4	2.22957	2.38792	4.46806	6.35037	1.63674	1.35662	3.07155	0.793238	0.0476
		CCNA2
		Replicate1		Replicate2		Replicate3		Moyenne	Ecart type	Pvalue
		Measure1	Measure2	Measure1	Measure2	Measure1	Measure2
NT	IgG			1	1	1	1	1	0
	BG4	0.611742	0.861737	1.15212	1.44762	1.10976	0.85	1.0055	0.119406	0.9293
cPDS	IgG			1	1	1	1	1	0
	BG4	3.18236	4.58503	1.37683	1.96373	1.88735	1.65284	2.44136	0.49781	0.0341

## Sheet: Fig 3e
Figure 3e
		MECP2					MECP2
	Log2(HP/(NP+LP+HP))	Replicate1	Replicate2	Replicate3	Replicate4		Mean Log2	SEM	Pvalue
	siH/F / siCtr	0.00986179	0.253655	0.554808	0.616064		0.358597	0.140658	0.049
		PRR5					PRR5
	Log2(HP/(NP+LP+HP))	Replicate1	Replicate2	Replicate3	Replicate4		Mean Log2	SEM	Pvalue
	cPDS NP	0.789103	1.03351	0.909053			0.910556	0.0611054	0.0308
		VEGF					VEGF	Ecart type
	Log2(HP/(NP+LP+HP))	Replicate1	Replicate2	Replicate3	Replicate4		Mean Log2	SEM	Pvalue
	cPDS NP	-0.246988	-0.194754	-0.331735			-0.257826	0.0345652	0.0021
		USP1					USP1	Ecart type
	Log2(HP/(NP+LP+HP))	Replicate1	Replicate2	Replicate3	Replicate4		Mean Log2	SEM	Pvalue
	cPDS NP	-0.284244	-0.429059	-0.227275			-0.313526	0.0520149	0.0041
		BABAM1					BABAM1
	Log2(HP/(NP+LP+HP))	Replicate1	Replicate2	Replicate3	Replicate4		Mean Log2	SEM	Pvalue
	cPDS NP	-0.91208	-0.420665	-0.10304	-0.412162		-0.461987	0.167236	0.0191
		HPRT					HPRT
	Log2(HP/(NP+LP+HP))	Replicate1	Replicate2	Replicate3	Replicate4		Mean Log2	SEM	Pvalue
	cPDS NP	0.144336	0.00900906	0.12256			0.0919685	0.0363327

## Sheet: Fig 3f
Figure 3f
		MECP2					MECP2
	Log2(HP/(NP+LP+HP))	Replicate1	Replicate2	Replicate3	Replicate4		Mean Log2	SEM	Pvalue
	cPDS/NT	0.132596	0.206116	0.0532965	0.026		0.104502	0.0407219	0.0917
		PRR5					PRR5
	Log2(HP/(NP+LP+HP))	Replicate1	Replicate2	Replicate3	Replicate4		Mean Log2	SEM	Pvalue
	cPDS NP	0.330865	0.109499	0.279021	0.411184		0.282642	0.0637965	0.0222
		VEGF					VEGF	Ecart type
	Log2(HP/(NP+LP+HP))	Replicate1	Replicate2	Replicate3	Replicate4		Mean Log2	SEM	Pvalue
	cPDS NP	-0.897177	-0.889435	-1.53789	-1.52025		-1.21119	0.183571	0.0062
		USP1					USP1	Ecart type
	Log2(HP/(NP+LP+HP))	Replicate1	Replicate2	Replicate3	Replicate4		Mean Log2	SEM	Pvalue
	cPDS NP	-0.770553	-0.998067	-1.41573	-1.32499		-1.12733	0.148952	0.0038
		CCNA2					CCNA2
	Log2(HP/(NP+LP+HP))	Replicate1	Replicate2	Replicate3	Replicate4		Mean Log2	SEM	Pvalue
	cPDS NP	-0.592886	-0.637673	-1.02346	-1.01586		-0.817469	0.117102	0.0062
		BABAM1					BABAM1
	Log2(HP/(NP+LP+HP))	Replicate1	Replicate2	Replicate3	Replicate4		Mean Log2	SEM	Pvalue
	cPDS NP	-0.904638	-1.12873	-0.743112	-1.08192		-0.964598	0.0882011	0.0022
		HPRT					HPRT
	Log2(HP/(NP+LP+HP))	Replicate1	Replicate2	Replicate3	Replicate4		Mean Log2	SEM	Pvalue
	cPDS NP	-0.205226	-0.153317	-0.486987	-0.31245		-0.289495	0.0736974	0.0240

[truncated: 40 more sheets: Fig 3g, Fig 4a, Fig 4b, Fig 4c-d, Fig 4e, Fig 5a, Fig 5b, Fig 5d, Fig 5e, Fig 5f, Figure 6b, Fig 6c, Figure 6e, Figure 6f, Suppl. Fig 1d, Suppl. Fig 2b, Suppl. Fig 2c, Suppl. Fig 2d, Suppl. Fig 3a, Suppl. Fig 3b …]
